# Supplementary material for: Screening and identification of key genes regulating fall dormancy in alfalfa leaves
Source: PLoS One. 2017 Dec 6;12(12):e0188964. doi: 10.1371/journal.pone.0188964 (PMC5718555; doi:10.1371/journal.pone.0188964)
Supplement: S1 File — (CSV) [file pone.0188964.s002.csv]

Tag	Protein	Fold change	Adjusted p-value
comp65594_c0		-5.841411396	0.008135263
comp297967_c0	XP_003606140	-5.015953452	0.008135263
comp60145_c2		4.86026427	0.008135263
comp25390_c0	XP_003612868	-3.909845271	0.008135263
comp344855_c0	NP_001237737	-3.752678739	0.008135263
comp8188_c0		3.752678739	0.008135263
comp300344_c0		3.452425118	0.008135263
comp35124_c0		3.452425118	0.008135263
comp59008_c0	XP_003600066	-5.953821289	0.008135263
comp306505_c0	NP_739611	-3.948890302	0.008135263
comp28585_c0	XP_003615565	-3.869183632	0.008135263
comp2961_c0	XP_003593690	-3.129929031	0.008135263
comp43290_c0	ABD28627	4.267588613	0.008135263
comp48543_c0		-4.645899914	0.008135263
comp2182_c0		-2.969340076	0.008135263
comp278359_c0		-2.969340076	0.008135263
comp36217_c0	XP_003599063	-2.969340076	0.008135263
comp619415_c0		-3.451533964	0.008135263
comp14252_c0		-2.780335061	0.008135263
comp388404_c0	NP_739614	-2.780335061	0.008135263
comp40132_c0	CAA73042	-2.780335061	0.008135263
comp451247_c0		-2.780335061	0.008135263
comp45655_c0		-2.780335061	0.008135263
comp70499_c2		-2.780335061	0.008135263
comp759317_c0		-2.780335061	0.008135263
comp774352_c0	ABM55583	-2.780335061	0.008135263
comp15512_c0		2.780335061	0.008135263
comp155690_c0		2.780335061	0.008135263
comp31890_c0		2.780335061	0.008135263
comp398937_c0		2.780335061	0.008135263
comp45472_c0		2.780335061	0.008135263
comp723539_c0	XP_003540866	2.780335061	0.008135263
comp449881_c0		-3.948271822	0.008135263
comp351884_c0	XP_003629395	3.928308085	0.008135263
comp492462_c0		3.706438829	0.008135263
comp873019_c0	ABN08038	3.706438829	0.008135263
comp1026834_c0	XP_003603233	2.548810831	0.008135263
comp10285_c0	;XP_003609882	2.548810831	0.008135263
comp1057119_c0		2.548810831	0.008135263
comp1077003_c0	XP_003617803	2.548810831	0.008135263
comp1095909_c0		2.548810831	0.008135263
comp11008_c0	ABB00038	2.548810831	0.008135263
comp11228_c0		2.548810831	0.008135263
comp1129526_c0		-2.548810831	0.008135263
comp1139979_c0		2.548810831	0.008135263
comp1174261_c0	XP_003629479	-2.548810831	0.008135263
comp1955073_c0	CAN79845	2.548810831	0.008135263
comp223_c0	XP_003517016	2.548810831	0.008135263
comp3244_c0	CAN77560	2.548810831	0.008135263
comp32746_c0		2.548810831	0.008135263
comp328062_c0		-2.548810831	0.008135263
comp33984_c0		-2.548810831	0.008135263
comp347142_c0		-2.548810831	0.008135263
comp35221_c0	XP_003529959	-2.548810831	0.008135263
comp35437_c0		-2.548810831	0.008135263
comp3584_c0		-2.548810831	0.008135263
comp36216_c0		2.548810831	0.008135263
comp45965_c0	XP_003598504;XP_003604841	2.548810831	0.008135263
comp46331_c0		-2.548810831	0.008135263
comp47390_c0	NP_001241556	2.548810831	0.008135263
comp47754_c0		2.548810831	0.008135263
comp512517_c0		2.548810831	0.008135263
comp52398_c0		-2.548810831	0.008135263
comp52408_c0		2.548810831	0.008135263
comp54172_c0	XP_003540942	2.548810831	0.008135263
comp5803_c0	XP_003621333	2.548810831	0.008135263
comp6011_c0		2.548810831	0.008135263
comp666566_c0	XP_003533917	2.548810831	0.008135263
comp671153_c0		-2.548810831	0.008135263
comp687706_c0		-2.548810831	0.008135263
comp693230_c0		-2.548810831	0.008135263
comp695387_c0		-2.548810831	0.008135263
comp733225_c0	XP_003591269	-2.548810831	0.008135263
comp758645_c0		2.548810831	0.008135263
comp759111_c0		2.548810831	0.008135263
comp762385_c0		-2.548810831	0.008135263
comp770154_c0		-2.548810831	0.008135263
comp791418_c0	ADD19808	-2.548810831	0.008135263
comp792978_c0		2.548810831	0.008135263
comp883386_c0	XP_003625294	2.548810831	0.008135263
comp884883_c0		2.548810831	0.008135263
comp886706_c0		-2.548810831	0.008135263
comp886970_c0		2.548810831	0.008135263
comp898729_c0	XP_003630028	2.548810831	0.008135263
comp920128_c0		2.548810831	0.008135263
comp974570_c0		-2.548810831	0.008135263
comp67227_c1	XP_003601561	-6.494350965	0.008135263
comp58147_c0	XP_003599136	6.67963877	0.008135263
comp48794_c0		-4.335596215	0.008135263
comp70382_c0	;NP_001235011	3.848384796	0.008135263
comp35213_c0		-3.316667629	0.008135263
comp56649_c0	XP_003636865;XP_003592122	2.158272733	0.008135263
comp38054_c0	XP_003588341	-3.182014326	0.008135263
comp36494_c0		-3.825947362	0.008135263
comp28284_c0	XP_003588552	2.349295048	0.008135263
comp357661_c0		3.028871442	0.008135263
comp464341_c0	XP_003548216	3.028871442	0.008135263
comp48005_c0		3.028871442	0.008135263
comp7770_c0	XP_003532397	3.028871442	0.008135263
comp391402_c0	XP_003614286	-3.200057085	0.008135263
comp52381_c0	XP_003609859;XP_003606104	-3.200057085	0.008135263
comp7121_c0	XP_003539424	-3.200057085	0.008135263
comp375148_c0		-3.504596547	0.008135263
comp40097_c0		-3.504596547	0.008135263
comp48788_c0	XP_003630997	-4.87200797	0.008135263
comp53413_c0	XP_003616450	-2.869841391	0.008135263
comp686971_c0	XP_003625526	1.677581369	0.008135263
comp65769_c0	XP_003616450	2.165920223	0.008135263
comp1001212_c0		1.656070838	0.008135263
comp10018_c0		1.656070838	0.008135263
comp1005455_c0		-1.656070838	0.008135263
comp1006030_c0		-1.656070838	0.008135263
comp1009340_c0	XP_003596047	1.656070838	0.008135263
comp1012685_c0		1.656070838	0.008135263
comp1013297_c0		1.656070838	0.008135263
comp1014186_c0		-1.656070838	0.008135263
comp1014934_c0		-1.656070838	0.008135263
comp10190_c0	XP_003599874	1.656070838	0.008135263
comp10200_c0		-1.656070838	0.008135263
comp1023546_c0	XP_003620916	-1.656070838	0.008135263
comp10235_c0		1.656070838	0.008135263
comp1023619_c0		1.656070838	0.008135263
comp10262_c0		1.656070838	0.008135263
comp10266_c0		1.656070838	0.008135263
comp10268_c0	XP_003615481	-1.656070838	0.008135263
comp1030128_c0		1.656070838	0.008135263
comp10303_c0		1.656070838	0.008135263
comp1030400_c0		-1.656070838	0.008135263
comp1030535_c0		1.656070838	0.008135263
comp1031439_c0		1.656070838	0.008135263
comp1034247_c0	XP_003549005	1.656070838	0.008135263
comp1036543_c0	EHJ75591	-1.656070838	0.008135263
comp1037477_c0		1.656070838	0.008135263
comp1039294_c0	XP_003593205	-1.656070838	0.008135263
comp10403_c0	XP_003591250	-1.656070838	0.008135263
comp10413_c0		-1.656070838	0.008135263
comp1042390_c0		1.656070838	0.008135263
comp1044389_c0		-1.656070838	0.008135263
comp1046920_c0		1.656070838	0.008135263
comp1049284_c0		-1.656070838	0.008135263
comp1056803_c0	XP_003606227	1.656070838	0.008135263
comp1056814_c0		-1.656070838	0.008135263
comp1057033_c0		-1.656070838	0.008135263
comp1057943_c0	XP_003523874	-1.656070838	0.008135263
comp1058135_c0		1.656070838	0.008135263
comp1058402_c0		-1.656070838	0.008135263
comp1059267_c0		-1.656070838	0.008135263
comp1060482_c0		1.656070838	0.008135263
comp1060513_c0		-1.656070838	0.008135263
comp1061808_c0		-1.656070838	0.008135263
comp1061946_c0		-1.656070838	0.008135263
comp1062005_c0		1.656070838	0.008135263
comp1062544_c0		-1.656070838	0.008135263
comp1063239_c0		-1.656070838	0.008135263
comp1064137_c0		-1.656070838	0.008135263
comp1064448_c0		1.656070838	0.008135263
comp1064509_c0		-1.656070838	0.008135263
comp10648_c0		1.656070838	0.008135263
comp1064991_c0		-1.656070838	0.008135263
comp1065122_c0		1.656070838	0.008135263
comp1065198_c0		1.656070838	0.008135263
comp1065362_c0		1.656070838	0.008135263
comp1065496_c0		-1.656070838	0.008135263
comp1065999_c0		-1.656070838	0.008135263
comp1066869_c0		-1.656070838	0.008135263
comp1067365_c0		-1.656070838	0.008135263
comp1067377_c0		1.656070838	0.008135263
comp1067504_c0	XP_003620631	-1.656070838	0.008135263
comp1068505_c0		1.656070838	0.008135263
comp1068571_c0		1.656070838	0.008135263
comp1069088_c0		-1.656070838	0.008135263
comp10690_c0		1.656070838	0.008135263
comp1069279_c0		1.656070838	0.008135263
comp1071107_c0	XP_003619331	-1.656070838	0.008135263
comp1071510_c0		1.656070838	0.008135263
comp1071995_c0		-1.656070838	0.008135263
comp1072484_c0		-1.656070838	0.008135263
comp1072835_c0		-1.656070838	0.008135263
comp1073088_c0	XP_003638670	-1.656070838	0.008135263
comp1073503_c0		1.656070838	0.008135263
comp1073948_c0		-1.656070838	0.008135263
comp1074048_c0		1.656070838	0.008135263
comp1074232_c0	XP_003593067	1.656070838	0.008135263
comp1074262_c0		1.656070838	0.008135263
comp1074816_c0	XP_002299253	1.656070838	0.008135263
comp1076396_c0		1.656070838	0.008135263
comp1076600_c0		1.656070838	0.008135263
comp1077657_c0		-1.656070838	0.008135263
comp1077748_c0		-1.656070838	0.008135263
comp1078129_c0		-1.656070838	0.008135263
comp1078268_c0		-1.656070838	0.008135263
comp1078819_c0		1.656070838	0.008135263
comp1079058_c0		1.656070838	0.008135263
comp1080022_c0		-1.656070838	0.008135263
comp1080348_c0		1.656070838	0.008135263
comp1080703_c0	XP_003545527	1.656070838	0.008135263
comp1080705_c0		-1.656070838	0.008135263
comp1080821_c0	CAN74921	-1.656070838	0.008135263
comp1081260_c0		-1.656070838	0.008135263
comp1081280_c0		-1.656070838	0.008135263
comp1081482_c0		1.656070838	0.008135263
comp1081491_c0	XP_003607306	-1.656070838	0.008135263
comp1081737_c0		-1.656070838	0.008135263
comp1082281_c0		1.656070838	0.008135263
comp1082424_c0		-1.656070838	0.008135263
comp1082995_c0		-1.656070838	0.008135263
comp10831_c0	XP_002308328	1.656070838	0.008135263
comp1084378_c0		1.656070838	0.008135263
comp1084711_c0		1.656070838	0.008135263
comp1084799_c0		-1.656070838	0.008135263
comp1085070_c0		1.656070838	0.008135263
comp1085764_c0		1.656070838	0.008135263
comp1086203_c0	DAA34425	-1.656070838	0.008135263
comp1086572_c0		-1.656070838	0.008135263
comp1087396_c0		1.656070838	0.008135263
comp1087432_c0		-1.656070838	0.008135263
comp1087804_c0		-1.656070838	0.008135263
comp1087812_c0	ABD28627	-1.656070838	0.008135263
comp1089109_c0		1.656070838	0.008135263
comp1089563_c0		-1.656070838	0.008135263
comp1090713_c0	XP_003610281	1.656070838	0.008135263
comp1091666_c0		1.656070838	0.008135263
comp1091755_c0		-1.656070838	0.008135263
comp1092024_c0		1.656070838	0.008135263
comp1092341_c0		1.656070838	0.008135263
comp1092837_c0		-1.656070838	0.008135263
comp1092855_c0	XP_003545724	-1.656070838	0.008135263
comp1092902_c0		-1.656070838	0.008135263
comp1092941_c0	XP_002336542	-1.656070838	0.008135263
comp1093084_c0	ABD62936	1.656070838	0.008135263
comp10933_c0		-1.656070838	0.008135263
comp1094129_c0		1.656070838	0.008135263
comp1094172_c0	XP_003628654	1.656070838	0.008135263
comp1094248_c0	XP_003612608	-1.656070838	0.008135263
comp1094266_c0		-1.656070838	0.008135263
comp1094980_c0		-1.656070838	0.008135263
comp1095151_c0		-1.656070838	0.008135263
comp1095894_c0		1.656070838	0.008135263
comp1096266_c0		1.656070838	0.008135263
comp1096268_c0	XP_003616635	-1.656070838	0.008135263
comp1097132_c0		-1.656070838	0.008135263
comp1097188_c0		-1.656070838	0.008135263
comp1097316_c0		1.656070838	0.008135263
comp1097350_c0		1.656070838	0.008135263
comp1100341_c0	XP_001943438	-1.656070838	0.008135263
comp1100553_c0	XP_003622505	1.656070838	0.008135263
comp1100579_c0		1.656070838	0.008135263
comp1101319_c0		1.656070838	0.008135263
comp1103159_c0		1.656070838	0.008135263
comp1103336_c0		-1.656070838	0.008135263
comp1105407_c0		-1.656070838	0.008135263
comp1105647_c0		-1.656070838	0.008135263
comp1107204_c0	XP_003601416	1.656070838	0.008135263
comp1107828_c0		-1.656070838	0.008135263
comp1107981_c0		-1.656070838	0.008135263
comp1108996_c0		1.656070838	0.008135263
comp1111054_c0		-1.656070838	0.008135263
comp1111923_c0		1.656070838	0.008135263
comp1112179_c0		1.656070838	0.008135263
comp1112257_c0		1.656070838	0.008135263
comp1112952_c0	ADN33897	1.656070838	0.008135263
comp1113047_c0		1.656070838	0.008135263
comp1115160_c0		-1.656070838	0.008135263
comp1117774_c0		-1.656070838	0.008135263
comp1117824_c0		1.656070838	0.008135263
comp1118584_c0		1.656070838	0.008135263
comp1120024_c0		-1.656070838	0.008135263
comp1120149_c0		-1.656070838	0.008135263
comp1120349_c0		1.656070838	0.008135263
comp1120718_c0		1.656070838	0.008135263
comp1121096_c0		-1.656070838	0.008135263
comp1123245_c0		1.656070838	0.008135263
comp1123614_c0		-1.656070838	0.008135263
comp1124164_c0	XP_003616637	1.656070838	0.008135263
comp1124930_c0	XP_003606777	1.656070838	0.008135263
comp1125364_c0		1.656070838	0.008135263
comp1125448_c0		-1.656070838	0.008135263
comp1126123_c0		-1.656070838	0.008135263
comp1126264_c0		-1.656070838	0.008135263
comp1126361_c0		-1.656070838	0.008135263
comp1126368_c0		-1.656070838	0.008135263
comp1126619_c0		1.656070838	0.008135263
comp1128230_c0		-1.656070838	0.008135263
comp1128926_c0		1.656070838	0.008135263
comp1129865_c0		1.656070838	0.008135263
comp1129873_c0	XP_003604811	1.656070838	0.008135263
comp1130274_c0		1.656070838	0.008135263
comp1131179_c0		1.656070838	0.008135263
comp1132209_c0	XP_003594223	1.656070838	0.008135263
comp1132240_c0	XP_003593670	1.656070838	0.008135263
comp1132566_c0		1.656070838	0.008135263
comp1132583_c0		-1.656070838	0.008135263
comp1133980_c0		-1.656070838	0.008135263
comp1136020_c0		1.656070838	0.008135263
comp1138440_c0		1.656070838	0.008135263
comp1140498_c0		-1.656070838	0.008135263
comp1140703_c0	ABE87598	1.656070838	0.008135263
comp1141723_c0		-1.656070838	0.008135263
comp1142088_c0		1.656070838	0.008135263
comp1142636_c0		-1.656070838	0.008135263
comp1144385_c0		-1.656070838	0.008135263
comp1145067_c0		1.656070838	0.008135263
comp1145238_c0		1.656070838	0.008135263
comp1145646_c0	XP_003630750	-1.656070838	0.008135263
comp1147061_c0		1.656070838	0.008135263
comp11473_c0	EGU10893	1.656070838	0.008135263
comp1149050_c0		1.656070838	0.008135263
comp1150209_c0	XP_003619926	1.656070838	0.008135263
comp1154622_c0		1.656070838	0.008135263
comp1155964_c0		-1.656070838	0.008135263
comp1156162_c0		-1.656070838	0.008135263
comp1157130_c0		1.656070838	0.008135263
comp1160526_c0		1.656070838	0.008135263
comp1160591_c0		-1.656070838	0.008135263
comp1161386_c0		1.656070838	0.008135263
comp1161907_c0		1.656070838	0.008135263
comp1162660_c0		-1.656070838	0.008135263
comp1163561_c0		1.656070838	0.008135263
comp11658_c0		1.656070838	0.008135263
comp1169619_c0		-1.656070838	0.008135263
comp1170_c0		-1.656070838	0.008135263
comp1171579_c0		1.656070838	0.008135263
comp1171807_c0		-1.656070838	0.008135263
comp11737_c0		1.656070838	0.008135263
comp1175474_c0		1.656070838	0.008135263
comp11754_c0		1.656070838	0.008135263
comp1175595_c0		1.656070838	0.008135263
comp1176667_c0		1.656070838	0.008135263
comp1182050_c0	XP_003596858	-1.656070838	0.008135263
comp1182063_c0		1.656070838	0.008135263
comp1182_c0	XP_003595251	1.656070838	0.008135263
comp1183148_c0		-1.656070838	0.008135263
comp1184121_c0	XP_003635897	1.656070838	0.008135263
comp1188207_c0		1.656070838	0.008135263
comp1188615_c0	XP_003544408	-1.656070838	0.008135263
comp1192487_c0		-1.656070838	0.008135263
comp1193395_c0		-1.656070838	0.008135263
comp1195334_c0	AAG50751	-1.656070838	0.008135263
comp1196893_c0		1.656070838	0.008135263
comp11969_c0		-1.656070838	0.008135263
comp1201117_c0		-1.656070838	0.008135263
comp1206584_c0		-1.656070838	0.008135263
comp1206622_c0		1.656070838	0.008135263
comp1207954_c0		-1.656070838	0.008135263
comp1210796_c0		1.656070838	0.008135263
comp12125_c0		-1.656070838	0.008135263
comp12138_c0		-1.656070838	0.008135263
comp1215217_c0	AEV89768	-1.656070838	0.008135263
comp1221833_c0		1.656070838	0.008135263
comp1225249_c0		1.656070838	0.008135263
comp1225862_c0		1.656070838	0.008135263
comp1227252_c0		1.656070838	0.008135263
comp12281_c0		1.656070838	0.008135263
comp1228556_c0		-1.656070838	0.008135263
comp1230397_c0	CBI33234	1.656070838	0.008135263
comp12414_c0		1.656070838	0.008135263
comp1243746_c0		-1.656070838	0.008135263
comp12470_c0		-1.656070838	0.008135263
comp1249842_c0		1.656070838	0.008135263
comp1254_c0	XP_003610580	1.656070838	0.008135263
comp125670_c0		-1.656070838	0.008135263
comp12571_c0		-1.656070838	0.008135263
comp12642_c0		-1.656070838	0.008135263
comp1265_c0		-1.656070838	0.008135263
comp1268832_c0		-1.656070838	0.008135263
comp1270840_c0	XP_003601150	-1.656070838	0.008135263
comp12709_c0		1.656070838	0.008135263
comp1271556_c0		1.656070838	0.008135263
comp1273473_c0		1.656070838	0.008135263
comp1276_c0		1.656070838	0.008135263
comp1277027_c0	EFN77532	-1.656070838	0.008135263
comp1277672_c0		-1.656070838	0.008135263
comp1278858_c0	XP_001951517	-1.656070838	0.008135263
comp12789_c0		1.656070838	0.008135263
comp12816_c0		1.656070838	0.008135263
comp12896_c0		-1.656070838	0.008135263
comp1300173_c0		-1.656070838	0.008135263
comp1310400_c0		1.656070838	0.008135263
comp1311338_c0		-1.656070838	0.008135263
comp1311405_c0		1.656070838	0.008135263
comp1311624_c0	ABD32334	-1.656070838	0.008135263
comp1311717_c0	ABN06064	1.656070838	0.008135263
comp1312601_c0		-1.656070838	0.008135263
comp1312851_c0		1.656070838	0.008135263
comp1312894_c0		-1.656070838	0.008135263
comp1313014_c0		1.656070838	0.008135263
comp1314547_c0		1.656070838	0.008135263
comp1314786_c0		1.656070838	0.008135263
comp1314789_c0		1.656070838	0.008135263
comp1315306_c0		-1.656070838	0.008135263
comp1315325_c0		-1.656070838	0.008135263
comp1316579_c0	XP_002512766	1.656070838	0.008135263
comp1317490_c0		-1.656070838	0.008135263
comp1317667_c0		-1.656070838	0.008135263
comp1318960_c0	XP_003621953	1.656070838	0.008135263
comp13194_c0	XP_003622400	1.656070838	0.008135263
comp1319608_c0		1.656070838	0.008135263
comp1319659_c0		1.656070838	0.008135263
comp1319674_c0		-1.656070838	0.008135263
comp1319726_c0		1.656070838	0.008135263
comp1319965_c0	XP_003247492	-1.656070838	0.008135263
comp1320117_c0		1.656070838	0.008135263
comp1320761_c0		-1.656070838	0.008135263
comp1320923_c0		-1.656070838	0.008135263
comp1322632_c0	XP_003631122	-1.656070838	0.008135263
comp1322999_c0		1.656070838	0.008135263
comp1323071_c0		-1.656070838	0.008135263
comp1323446_c0		1.656070838	0.008135263
comp1324027_c0		1.656070838	0.008135263
comp1324452_c0		-1.656070838	0.008135263
comp1324925_c0		1.656070838	0.008135263
comp1325949_c0		1.656070838	0.008135263
comp1326515_c0		-1.656070838	0.008135263
comp1326679_c0		1.656070838	0.008135263
comp1326853_c0		-1.656070838	0.008135263
comp1327745_c0		-1.656070838	0.008135263
comp1328393_c0	XP_003622207	1.656070838	0.008135263
comp1328660_c0	XP_003593227	-1.656070838	0.008135263
comp1329318_c0	EGI67014	-1.656070838	0.008135263
comp1330401_c0		-1.656070838	0.008135263
comp1331332_c0		1.656070838	0.008135263
comp1331403_c0		1.656070838	0.008135263
comp1331734_c0	XP_003631140	-1.656070838	0.008135263
comp1332337_c0	AAX95017	-1.656070838	0.008135263
comp1332595_c0		-1.656070838	0.008135263
comp1332918_c0	NP_001191878	-1.656070838	0.008135263
comp1333192_c0	XP_003598017	1.656070838	0.008135263
comp1333369_c0		-1.656070838	0.008135263
comp1333593_c0		-1.656070838	0.008135263
comp1333973_c0	XP_003601585	-1.656070838	0.008135263
comp1334075_c0	XP_001949005	-1.656070838	0.008135263
comp1334126_c0	ABN08628	-1.656070838	0.008135263
comp13341_c0		1.656070838	0.008135263
comp1334244_c0		1.656070838	0.008135263
comp1336021_c0		-1.656070838	0.008135263
comp1336329_c0		-1.656070838	0.008135263
comp1336813_c0	XP_003593164	-1.656070838	0.008135263
comp1337063_c0		1.656070838	0.008135263
comp1337201_c0		-1.656070838	0.008135263
comp1337260_c0		-1.656070838	0.008135263
comp1337273_c0	CAN80284	-1.656070838	0.008135263
comp1338142_c0		-1.656070838	0.008135263
comp13384_c0		1.656070838	0.008135263
comp1338647_c0	ACO12519	-1.656070838	0.008135263
comp1338725_c0		1.656070838	0.008135263
comp1338726_c0	XP_003593411	-1.656070838	0.008135263
comp1339056_c0	ABN06084	1.656070838	0.008135263
comp1339305_c0		-1.656070838	0.008135263
comp1340114_c0	XP_003534717	-1.656070838	0.008135263
comp1340442_c0		1.656070838	0.008135263
comp1340606_c0	XP_003555010	1.656070838	0.008135263
comp13407_c0		1.656070838	0.008135263
comp1341252_c0	XP_003595297	1.656070838	0.008135263
comp1342041_c0		-1.656070838	0.008135263
comp1342351_c0		-1.656070838	0.008135263
comp1342804_c0	XP_003626350	-1.656070838	0.008135263
comp1343821_c0		1.656070838	0.008135263
comp1344138_c0		-1.656070838	0.008135263
comp1345153_c0	XP_003240225	-1.656070838	0.008135263
comp1346130_c0		-1.656070838	0.008135263
comp1346408_c0	XP_003601089	1.656070838	0.008135263
comp1346633_c0		-1.656070838	0.008135263
comp1346851_c0		1.656070838	0.008135263
comp1349254_c0		-1.656070838	0.008135263
comp1349522_c0	CBX96777	-1.656070838	0.008135263
comp1349750_c0	AAD19758	1.656070838	0.008135263
comp1350561_c0		-1.656070838	0.008135263
comp1351320_c0		-1.656070838	0.008135263
comp1351507_c0	XP_003615070	1.656070838	0.008135263
comp1351560_c0		1.656070838	0.008135263
comp1352648_c0		1.656070838	0.008135263
comp1353212_c0		-1.656070838	0.008135263
comp1353702_c0	XP_003545724	1.656070838	0.008135263
comp1355263_c0		1.656070838	0.008135263
comp1355585_c0	ABN06115	-1.656070838	0.008135263
comp1356958_c0	XP_003520704	-1.656070838	0.008135263
comp1357205_c0	ABD33394	-1.656070838	0.008135263
comp1357256_c0		1.656070838	0.008135263
comp1358062_c0	XP_003636118	1.656070838	0.008135263
comp1358192_c0		1.656070838	0.008135263
comp1359958_c0		-1.656070838	0.008135263
comp1360841_c0		1.656070838	0.008135263
comp1360928_c0		1.656070838	0.008135263
comp1360966_c0	XP_003602630	1.656070838	0.008135263
comp13623_c0	XP_003628254	1.656070838	0.008135263
comp1362790_c0		-1.656070838	0.008135263
comp1362860_c0		1.656070838	0.008135263
comp1364506_c0	XP_003614142	-1.656070838	0.008135263
comp13655_c0		1.656070838	0.008135263
comp1365707_c0		1.656070838	0.008135263
comp1365800_c0		1.656070838	0.008135263
comp13666_c0	XP_001950696	-1.656070838	0.008135263
comp1367578_c0		-1.656070838	0.008135263
comp1367996_c0		-1.656070838	0.008135263
comp1369205_c0		-1.656070838	0.008135263
comp1369247_c0		1.656070838	0.008135263
comp1369614_c0		1.656070838	0.008135263
comp1370473_c0		1.656070838	0.008135263
comp1370741_c0	XP_003637389	1.656070838	0.008135263
comp1372418_c0		1.656070838	0.008135263
comp1372785_c0		-1.656070838	0.008135263
comp1373141_c0		1.656070838	0.008135263
comp1373164_c0		1.656070838	0.008135263
comp1373272_c0	XP_003522184	1.656070838	0.008135263
comp1373828_c0	NP_068729	1.656070838	0.008135263
comp1374009_c0		1.656070838	0.008135263
comp1375087_c0		-1.656070838	0.008135263
comp1376972_c0		-1.656070838	0.008135263
comp1377124_c0		-1.656070838	0.008135263
comp1377223_c0	XP_003606215	1.656070838	0.008135263
comp1377349_c0	XP_003610820	-1.656070838	0.008135263
comp1378841_c0		-1.656070838	0.008135263
comp1379403_c0		1.656070838	0.008135263
comp1379413_c0		1.656070838	0.008135263
comp1379725_c0	XP_003628022	1.656070838	0.008135263
comp1380372_c0		1.656070838	0.008135263
comp1380503_c0	XP_003594036	-1.656070838	0.008135263
comp13807_c0		1.656070838	0.008135263
comp1383057_c0		-1.656070838	0.008135263
comp13831_c0	AER92469	-1.656070838	0.008135263
comp1385186_c0		-1.656070838	0.008135263
comp1385354_c0		-1.656070838	0.008135263
comp1385355_c0		-1.656070838	0.008135263
comp1386202_c0		-1.656070838	0.008135263
comp1388469_c0		-1.656070838	0.008135263
comp1388991_c0	XP_003602894	-1.656070838	0.008135263
comp1389638_c0		-1.656070838	0.008135263
comp1389846_c0	NP_001117305	-1.656070838	0.008135263
comp1391064_c0		-1.656070838	0.008135263
comp1392113_c0		-1.656070838	0.008135263
comp1393497_c0		1.656070838	0.008135263
comp1393615_c0		1.656070838	0.008135263
comp1394253_c0	XP_003592187	1.656070838	0.008135263
comp1395174_c0		1.656070838	0.008135263
comp1396102_c0		-1.656070838	0.008135263
comp1396576_c0		1.656070838	0.008135263
comp1396614_c0	XP_003601582	1.656070838	0.008135263
comp1398976_c0		-1.656070838	0.008135263
comp1400676_c0	XP_003605652	1.656070838	0.008135263
comp1401645_c0		1.656070838	0.008135263
comp14021_c0		1.656070838	0.008135263
comp1403220_c0		1.656070838	0.008135263
comp1403292_c0		-1.656070838	0.008135263
comp1406145_c0		1.656070838	0.008135263
comp1406700_c0		-1.656070838	0.008135263
comp1406879_c0		-1.656070838	0.008135263
comp14071_c0		-1.656070838	0.008135263
comp1407379_c0		-1.656070838	0.008135263
comp1408610_c0		1.656070838	0.008135263
comp1409113_c0	XP_003526431	-1.656070838	0.008135263
comp1410152_c0		-1.656070838	0.008135263
comp1411651_c0		-1.656070838	0.008135263
comp1415571_c0		1.656070838	0.008135263
comp1415974_c0		1.656070838	0.008135263
comp1416755_c0		-1.656070838	0.008135263
comp1417979_c0	ABD28670	-1.656070838	0.008135263
comp1420030_c0		1.656070838	0.008135263
comp1420925_c0		-1.656070838	0.008135263
comp1422774_c0		1.656070838	0.008135263
comp1423437_c0	XP_003601050	-1.656070838	0.008135263
comp14248_c0		-1.656070838	0.008135263
comp1425409_c0		-1.656070838	0.008135263
comp1425429_c0		-1.656070838	0.008135263
comp1426514_c0		-1.656070838	0.008135263
comp1427253_c0	XP_003554497	-1.656070838	0.008135263
comp1427483_c0	XP_003617937	-1.656070838	0.008135263
comp14274_c0	XP_003625393	-1.656070838	0.008135263
comp1428506_c0		-1.656070838	0.008135263
comp1431193_c0	XP_003555650	-1.656070838	0.008135263
comp1432010_c0		-1.656070838	0.008135263
comp1432686_c0		1.656070838	0.008135263
comp1433574_c0		1.656070838	0.008135263
comp1435445_c0		-1.656070838	0.008135263
comp1436466_c0		-1.656070838	0.008135263
comp1437415_c0	2FV4_A	1.656070838	0.008135263
comp1438753_c0		-1.656070838	0.008135263
comp1439768_c0		-1.656070838	0.008135263
comp1439951_c0		-1.656070838	0.008135263
comp1440149_c0	XP_003629833	1.656070838	0.008135263
comp1443803_c0		-1.656070838	0.008135263
comp14453_c0		-1.656070838	0.008135263
comp14455_c0		-1.656070838	0.008135263
comp1447536_c0		-1.656070838	0.008135263
comp1451396_c0		-1.656070838	0.008135263
comp1451988_c0		1.656070838	0.008135263
comp1452794_c0		1.656070838	0.008135263
comp1453606_c0	XP_002518669	-1.656070838	0.008135263
comp1454067_c0		-1.656070838	0.008135263
comp14601_c0		1.656070838	0.008135263
comp1461270_c0		1.656070838	0.008135263
comp1461452_c0		-1.656070838	0.008135263
comp14616_c0		-1.656070838	0.008135263
comp1463140_c0		1.656070838	0.008135263
comp14636_c0		-1.656070838	0.008135263
comp1465919_c0		1.656070838	0.008135263
comp1466716_c0		1.656070838	0.008135263
comp1466795_c0	XP_003621710	-1.656070838	0.008135263
comp1469121_c0		1.656070838	0.008135263
comp1469854_c0		1.656070838	0.008135263
comp1470440_c0		-1.656070838	0.008135263
comp1474338_c0	XP_003607746	-1.656070838	0.008135263
comp1475367_c0	XP_003596523	1.656070838	0.008135263
comp1475961_c0		-1.656070838	0.008135263
comp1476029_c0		-1.656070838	0.008135263
comp1476736_c0	XP_003592649	-1.656070838	0.008135263
comp1478238_c0		-1.656070838	0.008135263
comp1481080_c0	XP_003595036	-1.656070838	0.008135263
comp1481197_c0		1.656070838	0.008135263
comp1481308_c0		-1.656070838	0.008135263
comp1481409_c0		1.656070838	0.008135263
comp1482030_c0		1.656070838	0.008135263
comp14830_c0		-1.656070838	0.008135263
comp1483373_c0	XP_003591650	-1.656070838	0.008135263
comp1483589_c0		-1.656070838	0.008135263
comp1484039_c0		1.656070838	0.008135263
comp1485053_c0	XP_003606968	1.656070838	0.008135263
comp1485213_c0		-1.656070838	0.008135263
comp1485606_c0	XP_003612999	1.656070838	0.008135263
comp1487193_c0	XP_003630921	1.656070838	0.008135263
comp1490968_c0		1.656070838	0.008135263
comp1492135_c0		1.656070838	0.008135263
comp1496686_c0		-1.656070838	0.008135263
comp1497076_c0		1.656070838	0.008135263
comp1497235_c0		1.656070838	0.008135263
comp1497271_c0		1.656070838	0.008135263
comp1497478_c0		1.656070838	0.008135263
comp14991_c0	XP_003614020	1.656070838	0.008135263
comp1501838_c0		1.656070838	0.008135263
comp1503419_c0		-1.656070838	0.008135263
comp1504429_c0	XP_003556178	-1.656070838	0.008135263
comp1504886_c0		1.656070838	0.008135263
comp1505061_c0		-1.656070838	0.008135263
comp15051_c0		-1.656070838	0.008135263
comp1509489_c0		-1.656070838	0.008135263
comp15106_c0		1.656070838	0.008135263
comp1517528_c0		1.656070838	0.008135263
comp15177_c0		-1.656070838	0.008135263
comp15185_c0	EGU12061	1.656070838	0.008135263
comp1521391_c0		1.656070838	0.008135263
comp1522760_c0	XP_003629734	1.656070838	0.008135263
comp1524273_c0	XP_003594206	1.656070838	0.008135263
comp1528_c0		-1.656070838	0.008135263
comp1529947_c0		-1.656070838	0.008135263
comp1534086_c0		1.656070838	0.008135263
comp1538072_c0	XP_001946924	-1.656070838	0.008135263
comp1541054_c0		-1.656070838	0.008135263
comp1542465_c0	XP_003590989	1.656070838	0.008135263
comp1545533_c0		1.656070838	0.008135263
comp1545786_c0		1.656070838	0.008135263
comp1547_c1		-1.656070838	0.008135263
comp1549053_c0		1.656070838	0.008135263
comp15517_c0		-1.656070838	0.008135263
comp15540_c0		1.656070838	0.008135263
comp15544_c0		1.656070838	0.008135263
comp15561_c0		-1.656070838	0.008135263
comp1556395_c0		-1.656070838	0.008135263
comp1557774_c0		-1.656070838	0.008135263
comp1559332_c0		1.656070838	0.008135263
comp1569590_c0		-1.656070838	0.008135263
comp1569821_c0		-1.656070838	0.008135263
comp1570786_c0	XP_003625256	-1.656070838	0.008135263
comp1576425_c0		1.656070838	0.008135263
comp1577184_c0	AAN38750	-1.656070838	0.008135263
comp1580974_c0		1.656070838	0.008135263
comp1587601_c0	CAN61034	-1.656070838	0.008135263
comp1588549_c0		1.656070838	0.008135263
comp1590960_c0		1.656070838	0.008135263
comp15967_c0		-1.656070838	0.008135263
comp15976_c0		1.656070838	0.008135263
comp15978_c0	XP_003593117	1.656070838	0.008135263
comp15985_c0	ABD28730	1.656070838	0.008135263
comp1607717_c0		1.656070838	0.008135263
comp1614050_c0		1.656070838	0.008135263
comp1620347_c0		-1.656070838	0.008135263
comp16352_c0	XP_003605709	1.656070838	0.008135263
comp1638015_c0		1.656070838	0.008135263
comp16421_c0		-1.656070838	0.008135263
comp16452_c0		-1.656070838	0.008135263
comp16595_c0		1.656070838	0.008135263
comp1673223_c0		1.656070838	0.008135263
comp16753_c0		-1.656070838	0.008135263
comp1684728_c0		-1.656070838	0.008135263
comp16919_c0	XP_003622205	-1.656070838	0.008135263
comp17003_c0	XP_003615497	1.656070838	0.008135263
comp17029_c0		-1.656070838	0.008135263
comp17085_c0	CBI16346	1.656070838	0.008135263
comp1713784_c0		-1.656070838	0.008135263
comp1714448_c0		1.656070838	0.008135263
comp1714575_c0		-1.656070838	0.008135263
comp1714808_c0		-1.656070838	0.008135263
comp1715199_c0		-1.656070838	0.008135263
comp1715548_c0		-1.656070838	0.008135263
comp1715980_c0		1.656070838	0.008135263
comp1716293_c0		-1.656070838	0.008135263
comp1716784_c0		-1.656070838	0.008135263
comp17172_c0		-1.656070838	0.008135263
comp1717463_c0		-1.656070838	0.008135263
comp1717891_c0		-1.656070838	0.008135263
comp1718042_c0		1.656070838	0.008135263
comp1719942_c0		1.656070838	0.008135263
comp17206_c0		-1.656070838	0.008135263
comp1722821_c0	XP_003614970	-1.656070838	0.008135263
comp1723656_c0		1.656070838	0.008135263
comp1726778_c0	XP_003625459	-1.656070838	0.008135263
comp17272_c0		1.656070838	0.008135263
comp1727467_c0		-1.656070838	0.008135263
comp1727471_c0		1.656070838	0.008135263
comp1727927_c0		1.656070838	0.008135263
comp1728422_c0		1.656070838	0.008135263
comp1732648_c0		-1.656070838	0.008135263
comp1732738_c0		-1.656070838	0.008135263
comp1733374_c0		1.656070838	0.008135263
comp1733651_c0		-1.656070838	0.008135263
comp1734344_c0		-1.656070838	0.008135263
comp1735726_c0		-1.656070838	0.008135263
comp1735827_c0		-1.656070838	0.008135263
comp1736407_c0		-1.656070838	0.008135263
comp1737909_c0	XP_003630029	-1.656070838	0.008135263
comp1737984_c0		1.656070838	0.008135263
comp1737996_c0		-1.656070838	0.008135263
comp1738335_c0		1.656070838	0.008135263
comp1738741_c0		1.656070838	0.008135263
comp1738846_c0		1.656070838	0.008135263
comp1741040_c0	XP_003616094	-1.656070838	0.008135263
comp1741778_c0	XP_003588753	1.656070838	0.008135263
comp1742261_c0	XP_003611585	-1.656070838	0.008135263
comp1742265_c0		-1.656070838	0.008135263
comp1743249_c0		-1.656070838	0.008135263
comp1744074_c0	XP_001945418	-1.656070838	0.008135263
comp1744107_c0		1.656070838	0.008135263
comp1746064_c0		1.656070838	0.008135263
comp1746104_c0		-1.656070838	0.008135263
comp1747195_c0		1.656070838	0.008135263
comp1749781_c0		1.656070838	0.008135263
comp1749925_c0		1.656070838	0.008135263
comp1749991_c0		-1.656070838	0.008135263
comp1750933_c0	XP_003601189	1.656070838	0.008135263
comp1750_c0		1.656070838	0.008135263
comp1753838_c0	ACU18217	1.656070838	0.008135263
comp1754332_c0		-1.656070838	0.008135263
comp1754425_c0		1.656070838	0.008135263
comp1755683_c0		-1.656070838	0.008135263
comp1758315_c0		1.656070838	0.008135263
comp1758471_c0		-1.656070838	0.008135263
comp1758825_c0		1.656070838	0.008135263
comp1760804_c0	XP_003609130	-1.656070838	0.008135263
comp1761156_c0	XP_003616094	-1.656070838	0.008135263
comp1762523_c0		-1.656070838	0.008135263
comp1764009_c0		-1.656070838	0.008135263
comp1764091_c0		-1.656070838	0.008135263
comp1766782_c0		1.656070838	0.008135263
comp1769062_c0		-1.656070838	0.008135263
comp1770513_c0	XP_003240457	-1.656070838	0.008135263
comp1771460_c0		1.656070838	0.008135263
comp1772083_c0		1.656070838	0.008135263
comp1772364_c0		-1.656070838	0.008135263
comp1775638_c0		-1.656070838	0.008135263
comp1776299_c0		1.656070838	0.008135263
comp1778432_c0		1.656070838	0.008135263
comp1779801_c0		1.656070838	0.008135263
comp1780598_c0	CAN71812	-1.656070838	0.008135263
comp1782656_c0	XP_003631123	1.656070838	0.008135263
comp1782945_c0	XP_003245226	-1.656070838	0.008135263
comp1783288_c0		1.656070838	0.008135263
comp1784486_c0		1.656070838	0.008135263
comp1787999_c0	XP_003603476	-1.656070838	0.008135263
comp1788052_c0		-1.656070838	0.008135263
comp17884_c0		-1.656070838	0.008135263
comp1788518_c0		1.656070838	0.008135263
comp1790432_c0		-1.656070838	0.008135263
comp1790474_c0		-1.656070838	0.008135263
comp1791631_c0		1.656070838	0.008135263
comp1791671_c0	AAO23078	1.656070838	0.008135263
comp1792608_c0		1.656070838	0.008135263
comp1792863_c0		-1.656070838	0.008135263
comp1795214_c0		1.656070838	0.008135263
comp1798835_c0		1.656070838	0.008135263
comp1801835_c0		-1.656070838	0.008135263
comp1802044_c0	XP_003602712	-1.656070838	0.008135263
comp1803253_c0		-1.656070838	0.008135263
comp18038_c0		1.656070838	0.008135263
comp1805493_c0		-1.656070838	0.008135263
comp1805625_c0		1.656070838	0.008135263
comp1805694_c0	XP_003630692	-1.656070838	0.008135263
comp1806593_c0		-1.656070838	0.008135263
comp1807521_c0	XP_003590417	1.656070838	0.008135263
comp1807651_c0		1.656070838	0.008135263
comp1807829_c0		-1.656070838	0.008135263
comp1808459_c0		-1.656070838	0.008135263
comp1808675_c0		1.656070838	0.008135263
comp1809625_c0		1.656070838	0.008135263
comp1810426_c0		1.656070838	0.008135263
comp1810508_c0		-1.656070838	0.008135263
comp1813034_c0	XP_001950182	-1.656070838	0.008135263
comp1813589_c0		-1.656070838	0.008135263
comp1815697_c0		1.656070838	0.008135263
comp1815937_c0		-1.656070838	0.008135263
comp1818059_c0		-1.656070838	0.008135263
comp1819613_c0		1.656070838	0.008135263
comp18196_c0		1.656070838	0.008135263
comp1820143_c0		1.656070838	0.008135263
comp1821432_c0		-1.656070838	0.008135263
comp1822983_c0	XP_001947669	-1.656070838	0.008135263
comp1823034_c0	XP_003518691	-1.656070838	0.008135263
comp1824114_c0		1.656070838	0.008135263
comp1824203_c0	XP_003528644	-1.656070838	0.008135263
comp1824418_c0		1.656070838	0.008135263
comp182679_c0		1.656070838	0.008135263
comp1826899_c0		1.656070838	0.008135263
comp1827709_c0		1.656070838	0.008135263
comp1829586_c0		1.656070838	0.008135263
comp1830543_c0		1.656070838	0.008135263
comp1837699_c0	XP_001944931	-1.656070838	0.008135263
comp1843341_c0		-1.656070838	0.008135263
comp1843595_c0		-1.656070838	0.008135263
comp1844661_c0		-1.656070838	0.008135263
comp1848775_c0		-1.656070838	0.008135263
comp1848826_c0		-1.656070838	0.008135263
comp1859173_c0	XP_001947073	-1.656070838	0.008135263
comp1861539_c0	XP_003522381	1.656070838	0.008135263
comp1863612_c0		-1.656070838	0.008135263
comp1873748_c0		-1.656070838	0.008135263
comp1875112_c0		1.656070838	0.008135263
comp1876272_c0	XP_001952026	-1.656070838	0.008135263
comp1878930_c0		-1.656070838	0.008135263
comp1880887_c0		-1.656070838	0.008135263
comp18841_c0	XP_003604880	1.656070838	0.008135263
comp1887814_c0	EFN83461	1.656070838	0.008135263
comp1894225_c0		-1.656070838	0.008135263
comp1899970_c0		1.656070838	0.008135263
comp1901362_c0		-1.656070838	0.008135263
comp1903719_c0		-1.656070838	0.008135263
comp1912502_c0		1.656070838	0.008135263
comp1917697_c0		1.656070838	0.008135263
comp1919078_c0		1.656070838	0.008135263
comp1922106_c0		-1.656070838	0.008135263
comp1922279_c0		-1.656070838	0.008135263
comp1924414_c0		-1.656070838	0.008135263
comp1933516_c0		-1.656070838	0.008135263
comp1935047_c0		-1.656070838	0.008135263
comp1937189_c0		1.656070838	0.008135263
comp19408_c0		-1.656070838	0.008135263
comp19437_c0		1.656070838	0.008135263
comp1947057_c0	XP_003531330	-1.656070838	0.008135263
comp1949058_c0		1.656070838	0.008135263
comp1952007_c0	ADW77269	-1.656070838	0.008135263
comp1959998_c0	XP_003608654	-1.656070838	0.008135263
comp1960984_c0	XP_003630723	1.656070838	0.008135263
comp1961432_c0	XP_003523979	-1.656070838	0.008135263
comp1978305_c0	ABD32279	-1.656070838	0.008135263
comp1980178_c0		1.656070838	0.008135263
comp1981216_c0		1.656070838	0.008135263
comp19868_c0	ABD33357	-1.656070838	0.008135263
comp1994557_c0		-1.656070838	0.008135263
comp200270_c0	ABL14036	1.656070838	0.008135263
comp2003826_c0		1.656070838	0.008135263
comp2004546_c0		-1.656070838	0.008135263
comp2008574_c0		1.656070838	0.008135263
comp2009844_c0		-1.656070838	0.008135263
comp2053191_c0		-1.656070838	0.008135263
comp2068_c0	XP_003516310	-1.656070838	0.008135263
comp2071572_c0		1.656070838	0.008135263
comp2076121_c0		-1.656070838	0.008135263
comp207668_c0		1.656070838	0.008135263
comp2089548_c0		-1.656070838	0.008135263
comp2119706_c0		1.656070838	0.008135263
comp2126_c0		1.656070838	0.008135263
comp2127_c0		-1.656070838	0.008135263
comp2129087_c0		-1.656070838	0.008135263
comp2129918_c0	XP_003602480	1.656070838	0.008135263
comp2133440_c0	XP_003525687	-1.656070838	0.008135263
comp2140337_c0		1.656070838	0.008135263
comp2140906_c0		1.656070838	0.008135263
comp2149200_c0		-1.656070838	0.008135263
comp2150035_c0		1.656070838	0.008135263
comp2184888_c0		-1.656070838	0.008135263
comp2190093_c0		1.656070838	0.008135263
comp221712_c0		-1.656070838	0.008135263
comp22326_c0	ABD28627	-1.656070838	0.008135263
comp2244767_c0		-1.656070838	0.008135263
comp2264330_c0	XP_761418	1.656070838	0.008135263
comp227394_c0		1.656070838	0.008135263
comp2290_c0		-1.656070838	0.008135263
comp230_c0	XP_003636192	-1.656070838	0.008135263
comp23379_c0		-1.656070838	0.008135263
comp2343_c0		-1.656070838	0.008135263
comp23503_c0		1.656070838	0.008135263
comp2356_c0		-1.656070838	0.008135263
comp23634_c0		1.656070838	0.008135263
comp236643_c0		1.656070838	0.008135263
comp23774_c0		-1.656070838	0.008135263
comp23789_c0		1.656070838	0.008135263
comp2383282_c0		-1.656070838	0.008135263
comp2398514_c0		1.656070838	0.008135263
comp24156_c0	AAR13301	1.656070838	0.008135263
comp2421961_c0		-1.656070838	0.008135263
comp24416_c0	XP_003607132	1.656070838	0.008135263
comp24603_c0		-1.656070838	0.008135263
comp2463436_c0		1.656070838	0.008135263
comp24635_c0	XP_003620341	1.656070838	0.008135263
comp249863_c0	XP_003604841	1.656070838	0.008135263
comp252094_c0		1.656070838	0.008135263
comp2532296_c0		1.656070838	0.008135263
comp25396_c0	XP_003593331	-1.656070838	0.008135263
comp2555_c0		1.656070838	0.008135263
comp256094_c0		-1.656070838	0.008135263
comp25932_c0		1.656070838	0.008135263
comp261280_c0		-1.656070838	0.008135263
comp2639364_c0		1.656070838	0.008135263
comp26439_c0		-1.656070838	0.008135263
comp270343_c0		-1.656070838	0.008135263
comp2716_c0	XP_003626889	-1.656070838	0.008135263
comp27470_c0	XP_003637457	1.656070838	0.008135263
comp27494_c0		-1.656070838	0.008135263
comp27805_c0		1.656070838	0.008135263
comp2841_c0		-1.656070838	0.008135263
comp28857_c0	XP_003614124	1.656070838	0.008135263
comp29220_c0		-1.656070838	0.008135263
comp2957_c0		1.656070838	0.008135263
comp29805_c0	XP_003607193	1.656070838	0.008135263
comp30172_c0		-1.656070838	0.008135263
comp30357_c0	ACJ83760	1.656070838	0.008135263
comp30362_c0	XP_003589357	-1.656070838	0.008135263
comp3064_c0		1.656070838	0.008135263
comp30680_c0		-1.656070838	0.008135263
comp30913_c0	;XP_003629138	-1.656070838	0.008135263
comp31165_c0		1.656070838	0.008135263
comp31942_c0		1.656070838	0.008135263
comp31943_c0		1.656070838	0.008135263
comp32062_c0		1.656070838	0.008135263
comp32203_c0	XP_003630632	1.656070838	0.008135263
comp324197_c0		1.656070838	0.008135263
comp32520_c0		1.656070838	0.008135263
comp326856_c0		-1.656070838	0.008135263
comp32690_c0		1.656070838	0.008135263
comp327529_c0		-1.656070838	0.008135263
comp33127_c0	XP_003548970	1.656070838	0.008135263
comp33581_c0		-1.656070838	0.008135263
comp33647_c0		1.656070838	0.008135263
comp33710_c0		-1.656070838	0.008135263
comp33744_c0		1.656070838	0.008135263
comp33901_c0	XP_003622699	1.656070838	0.008135263
comp33976_c0	XP_003608356	1.656070838	0.008135263
comp3435_c0		1.656070838	0.008135263
comp3440_c0	XP_003609134	-1.656070838	0.008135263
comp34416_c0		1.656070838	0.008135263
comp34627_c0		1.656070838	0.008135263
comp34630_c0	XP_003537778	1.656070838	0.008135263
comp346339_c0		-1.656070838	0.008135263
comp34648_c0	ACJ85852	-1.656070838	0.008135263
comp34705_c0	XP_003619926	-1.656070838	0.008135263
comp34715_c0		-1.656070838	0.008135263
comp34893_c0	XP_003535180	-1.656070838	0.008135263
comp35100_c0		1.656070838	0.008135263
comp35151_c0	XP_002335903	1.656070838	0.008135263
comp35242_c0		-1.656070838	0.008135263
comp3534_c0		-1.656070838	0.008135263
comp3535_c0		-1.656070838	0.008135263
comp35402_c0		-1.656070838	0.008135263
comp35523_c0		-1.656070838	0.008135263
comp35613_c0	CAA20464	1.656070838	0.008135263
comp3573_c0		1.656070838	0.008135263
comp358917_c0		1.656070838	0.008135263
comp35925_c0		-1.656070838	0.008135263
comp3592_c0		-1.656070838	0.008135263
comp36011_c0		1.656070838	0.008135263
comp36024_c0		1.656070838	0.008135263
comp36117_c0		-1.656070838	0.008135263
comp36196_c0		1.656070838	0.008135263
comp36377_c0		-1.656070838	0.008135263
comp36395_c0		-1.656070838	0.008135263
comp36410_c0		-1.656070838	0.008135263
comp36450_c0	XP_003598111	1.656070838	0.008135263
comp364823_c0		1.656070838	0.008135263
comp36487_c0		1.656070838	0.008135263
comp36519_c0		1.656070838	0.008135263
comp36533_c0		-1.656070838	0.008135263
comp3654_c0		-1.656070838	0.008135263
comp365990_c0		1.656070838	0.008135263
comp3660_c0		-1.656070838	0.008135263
comp366175_c0		1.656070838	0.008135263
comp36621_c0		1.656070838	0.008135263
comp36917_c0		-1.656070838	0.008135263
comp370098_c0		-1.656070838	0.008135263
comp37029_c0		1.656070838	0.008135263
comp37031_c0		1.656070838	0.008135263
comp3716_c0		-1.656070838	0.008135263
comp37176_c0		1.656070838	0.008135263
comp37216_c0	XP_003528170	-1.656070838	0.008135263
comp373100_c0	XP_003605979	1.656070838	0.008135263
comp3763_c0	ADD09583	1.656070838	0.008135263
comp37739_c0		-1.656070838	0.008135263
comp38042_c0		1.656070838	0.008135263
comp38046_c0		1.656070838	0.008135263
comp38095_c0		-1.656070838	0.008135263
comp38137_c0		1.656070838	0.008135263
comp38223_c0		1.656070838	0.008135263
comp38262_c0		1.656070838	0.008135263
comp38283_c0		1.656070838	0.008135263
comp38285_c0		1.656070838	0.008135263
comp38937_c0		1.656070838	0.008135263
comp38992_c0		-1.656070838	0.008135263
comp3908_c0		-1.656070838	0.008135263
comp39298_c0		-1.656070838	0.008135263
comp39474_c0	ACY00262	1.656070838	0.008135263
comp395374_c0		-1.656070838	0.008135263
comp39552_c0		-1.656070838	0.008135263
comp395723_c0	ACU19311	1.656070838	0.008135263
comp397293_c0		1.656070838	0.008135263
comp39766_c0		1.656070838	0.008135263
comp3981_c0	XP_003596946	-1.656070838	0.008135263
comp39874_c0		1.656070838	0.008135263
comp3988_c0		-1.656070838	0.008135263
comp400051_c0		1.656070838	0.008135263
comp40141_c0		1.656070838	0.008135263
comp401720_c0		-1.656070838	0.008135263
comp402487_c0		-1.656070838	0.008135263
comp40254_c0	XP_003613529	1.656070838	0.008135263
comp40659_c0	XP_003598762	-1.656070838	0.008135263
comp4067_c0		-1.656070838	0.008135263
comp40717_c0		1.656070838	0.008135263
comp40740_c0		-1.656070838	0.008135263
comp4077_c0		-1.656070838	0.008135263
comp41189_c0	XP_003550194	1.656070838	0.008135263
comp41232_c0	XP_003613985	-1.656070838	0.008135263
comp4127_c0	ACX32461	1.656070838	0.008135263
comp4143_c0		1.656070838	0.008135263
comp41517_c0		-1.656070838	0.008135263
comp417839_c0		1.656070838	0.008135263
comp417902_c0		1.656070838	0.008135263
comp418448_c0	XP_003597759	1.656070838	0.008135263
comp41846_c0		-1.656070838	0.008135263
comp418478_c0		1.656070838	0.008135263
comp41861_c0		-1.656070838	0.008135263
comp41936_c0	XP_003620082	-1.656070838	0.008135263
comp41970_c0		1.656070838	0.008135263
comp42140_c0		-1.656070838	0.008135263
comp42149_c0		1.656070838	0.008135263
comp422804_c0	AEM36070	-1.656070838	0.008135263
comp426331_c0	ABN08300	1.656070838	0.008135263
comp42663_c0	XP_003628441	1.656070838	0.008135263
comp428636_c0	XP_003593927	-1.656070838	0.008135263
comp42865_c0	ABN08556	1.656070838	0.008135263
comp429495_c0		-1.656070838	0.008135263
comp43068_c0		-1.656070838	0.008135263
comp43176_c0		-1.656070838	0.008135263
comp43191_c0	CAB82966	1.656070838	0.008135263
comp43335_c0		-1.656070838	0.008135263
comp436606_c0	XP_003598408	1.656070838	0.008135263
comp4391_c0		1.656070838	0.008135263
comp44012_c0	;XP_003600809	1.656070838	0.008135263
comp443035_c0		1.656070838	0.008135263
comp44362_c0		1.656070838	0.008135263
comp4443_c0	XP_003598445	1.656070838	0.008135263
comp44605_c0		1.656070838	0.008135263
comp44629_c0		-1.656070838	0.008135263
comp44902_c0		1.656070838	0.008135263
comp449545_c0	XP_003594942	-1.656070838	0.008135263
comp45008_c0		-1.656070838	0.008135263
comp45061_c0	XP_003620872	-1.656070838	0.008135263
comp452802_c0		-1.656070838	0.008135263
comp45328_c0		1.656070838	0.008135263
comp45385_c0		1.656070838	0.008135263
comp454092_c0		1.656070838	0.008135263
comp455216_c0		1.656070838	0.008135263
comp45580_c0	;XP_003607091	-1.656070838	0.008135263
comp4559_c0		-1.656070838	0.008135263
comp45656_c0		-1.656070838	0.008135263
comp45695_c0		1.656070838	0.008135263
comp45740_c0		1.656070838	0.008135263
comp45825_c0		1.656070838	0.008135263
comp458272_c0		-1.656070838	0.008135263
comp45827_c0		1.656070838	0.008135263
comp458787_c0		1.656070838	0.008135263
comp45915_c0		1.656070838	0.008135263
comp46065_c0		1.656070838	0.008135263
comp461058_c0		-1.656070838	0.008135263
comp461588_c0		1.656070838	0.008135263
comp46278_c0		1.656070838	0.008135263
comp46305_c1		1.656070838	0.008135263
comp465341_c0		1.656070838	0.008135263
comp46539_c0	XP_003604803	1.656070838	0.008135263
comp46672_c0		-1.656070838	0.008135263
comp46725_c0		-1.656070838	0.008135263
comp467379_c0		-1.656070838	0.008135263
comp46905_c0		-1.656070838	0.008135263
comp47123_c0		1.656070838	0.008135263
comp47257_c0		-1.656070838	0.008135263
comp4737_c0		1.656070838	0.008135263
comp47554_c0		-1.656070838	0.008135263
comp475680_c0		-1.656070838	0.008135263
comp47647_c0	XP_003603295	-1.656070838	0.008135263
comp47876_c0		-1.656070838	0.008135263
comp47948_c0		-1.656070838	0.008135263
comp4800_c0		1.656070838	0.008135263
comp48046_c0		-1.656070838	0.008135263
comp48050_c0		-1.656070838	0.008135263
comp481124_c0		-1.656070838	0.008135263
comp48379_c0		1.656070838	0.008135263
comp48503_c0		1.656070838	0.008135263
comp488402_c0	XP_003542956	1.656070838	0.008135263
comp488966_c0		1.656070838	0.008135263
comp4910_c0	XP_003591422	-1.656070838	0.008135263
comp491172_c0		-1.656070838	0.008135263
comp491260_c0		1.656070838	0.008135263
comp492346_c0	XP_003596688	1.656070838	0.008135263
comp49247_c0	XP_003637894	1.656070838	0.008135263
comp492639_c0		1.656070838	0.008135263
comp493189_c0	CAA73762	1.656070838	0.008135263
comp49480_c0		1.656070838	0.008135263
comp496463_c0		-1.656070838	0.008135263
comp4969_c0	XP_003593584	-1.656070838	0.008135263
comp498543_c0		-1.656070838	0.008135263
comp498736_c0	XP_003604895	1.656070838	0.008135263
comp49876_c0		-1.656070838	0.008135263
comp499841_c0		1.656070838	0.008135263
comp501076_c0	XP_003595449	1.656070838	0.008135263
comp5017_c0	XP_003599928	-1.656070838	0.008135263
comp504137_c0	XP_003609688	-1.656070838	0.008135263
comp5058_c0		1.656070838	0.008135263
comp506813_c0		1.656070838	0.008135263
comp50795_c0		1.656070838	0.008135263
comp50960_c0		1.656070838	0.008135263
comp510195_c0		-1.656070838	0.008135263
comp510625_c0	XP_003624971	-1.656070838	0.008135263
comp51105_c0		1.656070838	0.008135263
comp51245_c0		1.656070838	0.008135263
comp5143_c0	XP_003617867	1.656070838	0.008135263
comp51530_c0		1.656070838	0.008135263
comp51667_c0		1.656070838	0.008135263
comp51671_c0		1.656070838	0.008135263
comp51687_c0		1.656070838	0.008135263
comp51718_c0	XP_003630299	-1.656070838	0.008135263
comp51914_c0	AAR11298	1.656070838	0.008135263
comp5191_c0	XP_003622403	-1.656070838	0.008135263
comp520902_c0	XP_003617783	1.656070838	0.008135263
comp52096_c0	XP_003613362	1.656070838	0.008135263
comp521703_c0		-1.656070838	0.008135263
comp521788_c0		1.656070838	0.008135263
comp522784_c0		-1.656070838	0.008135263
comp5284_c0	XP_001950563	-1.656070838	0.008135263
comp529297_c0	XP_003517548	-1.656070838	0.008135263
comp532240_c0		1.656070838	0.008135263
comp534260_c0	XP_003588474	1.656070838	0.008135263
comp53478_c0		1.656070838	0.008135263
comp537644_c0		1.656070838	0.008135263
comp537737_c0		-1.656070838	0.008135263
comp539047_c0		1.656070838	0.008135263
comp539334_c0		1.656070838	0.008135263
comp540137_c0		1.656070838	0.008135263
comp540182_c0		-1.656070838	0.008135263
comp540195_c0		1.656070838	0.008135263
comp54033_c0	XP_003596942	-1.656070838	0.008135263
comp5417_c0	AAR13317	1.656070838	0.008135263
comp54196_c0		1.656070838	0.008135263
comp54309_c0		-1.656070838	0.008135263
comp54438_c0		1.656070838	0.008135263
comp545089_c0	XP_002263647	-1.656070838	0.008135263
comp545560_c0		1.656070838	0.008135263
comp546665_c0		-1.656070838	0.008135263
comp546940_c0		-1.656070838	0.008135263
comp547348_c0		1.656070838	0.008135263
comp54749_c0	XP_003596132	1.656070838	0.008135263
comp549257_c0		1.656070838	0.008135263
comp5494_c0		-1.656070838	0.008135263
comp54_c0		-1.656070838	0.008135263
comp550687_c0		-1.656070838	0.008135263
comp550935_c0		-1.656070838	0.008135263
comp550996_c0	ACJ85598	-1.656070838	0.008135263
comp55379_c1	XP_003551572	1.656070838	0.008135263
comp55445_c0		1.656070838	0.008135263
comp557352_c0		-1.656070838	0.008135263
comp557929_c0		1.656070838	0.008135263
comp559467_c0		1.656070838	0.008135263
comp55964_c0		-1.656070838	0.008135263
comp56110_c0	XP_003548080	-1.656070838	0.008135263
comp567641_c0	XP_003596274	1.656070838	0.008135263
comp568736_c0	XP_003547712	-1.656070838	0.008135263
comp5706_c0		1.656070838	0.008135263
comp571585_c0	XP_003617783	1.656070838	0.008135263
comp57194_c0		-1.656070838	0.008135263
comp572760_c0	XP_003597395	1.656070838	0.008135263
comp577324_c0		1.656070838	0.008135263
comp5773_c0	XP_003598533	1.656070838	0.008135263
comp57914_c0	XP_003637311;XP_003620838	1.656070838	0.008135263
comp579850_c0		-1.656070838	0.008135263
comp580043_c0		1.656070838	0.008135263
comp584586_c0		-1.656070838	0.008135263
comp593722_c0		1.656070838	0.008135263
comp593891_c0		1.656070838	0.008135263
comp593892_c0		-1.656070838	0.008135263
comp596867_c0		-1.656070838	0.008135263
comp597054_c0		1.656070838	0.008135263
comp597177_c0		1.656070838	0.008135263
comp597960_c0		-1.656070838	0.008135263
comp600667_c0		1.656070838	0.008135263
comp602227_c0	EGG07921	1.656070838	0.008135263
comp602560_c0		1.656070838	0.008135263
comp602763_c0	XP_003603404	1.656070838	0.008135263
comp602999_c0		1.656070838	0.008135263
comp603160_c0		-1.656070838	0.008135263
comp603572_c0		-1.656070838	0.008135263
comp604355_c0	XP_003517206	1.656070838	0.008135263
comp605612_c0		-1.656070838	0.008135263
comp605762_c0	XP_003593669	1.656070838	0.008135263
comp605844_c0		1.656070838	0.008135263
comp606375_c0	XP_003604105	-1.656070838	0.008135263
comp606516_c0		-1.656070838	0.008135263
comp608514_c0		-1.656070838	0.008135263
comp609744_c0		-1.656070838	0.008135263
comp6108_c0		1.656070838	0.008135263
comp6120_c0		1.656070838	0.008135263
comp612335_c0		1.656070838	0.008135263
comp612540_c0		-1.656070838	0.008135263
comp6129_c0		-1.656070838	0.008135263
comp613800_c0		-1.656070838	0.008135263
comp614151_c0		-1.656070838	0.008135263
comp6143_c0		1.656070838	0.008135263
comp61552_c0	;XP_003622201	1.656070838	0.008135263
comp616408_c0		-1.656070838	0.008135263
comp619085_c0		-1.656070838	0.008135263
comp620772_c0		1.656070838	0.008135263
comp634720_c0		-1.656070838	0.008135263
comp635339_c0		1.656070838	0.008135263
comp637463_c0		1.656070838	0.008135263
comp6375_c0		-1.656070838	0.008135263
comp641662_c0		1.656070838	0.008135263
comp642868_c0		-1.656070838	0.008135263
comp643090_c0		-1.656070838	0.008135263
comp643224_c0	XP_003610576	-1.656070838	0.008135263
comp646891_c0	XP_003602534	1.656070838	0.008135263
comp64932_c0		1.656070838	0.008135263
comp6533_c0		1.656070838	0.008135263
comp655087_c0		-1.656070838	0.008135263
comp655946_c0		-1.656070838	0.008135263
comp657710_c0		-1.656070838	0.008135263
comp66043_c3		-1.656070838	0.008135263
comp6615_c0		1.656070838	0.008135263
comp664007_c0	XP_003622625	1.656070838	0.008135263
comp664452_c0		-1.656070838	0.008135263
comp665038_c0		-1.656070838	0.008135263
comp665100_c0		1.656070838	0.008135263
comp666136_c0	XP_003601609	1.656070838	0.008135263
comp666349_c0		-1.656070838	0.008135263
comp667037_c0	XP_003608314	1.656070838	0.008135263
comp668011_c0		1.656070838	0.008135263
comp668226_c0		-1.656070838	0.008135263
comp668534_c0	XP_003534472	-1.656070838	0.008135263
comp669068_c0		1.656070838	0.008135263
comp67048_c0		-1.656070838	0.008135263
comp671755_c0	XP_003602053	-1.656070838	0.008135263
comp6717_c0	XP_003552965	1.656070838	0.008135263
comp671894_c0		-1.656070838	0.008135263
comp6728_c0	XP_003624327	-1.656070838	0.008135263
comp674213_c0		-1.656070838	0.008135263
comp674805_c0		1.656070838	0.008135263
comp675233_c0		-1.656070838	0.008135263
comp675275_c0		1.656070838	0.008135263
comp675966_c0		-1.656070838	0.008135263
comp676919_c0	XP_003625390	-1.656070838	0.008135263
comp67784_c1		1.656070838	0.008135263
comp678207_c0		1.656070838	0.008135263
comp679015_c0	XP_003629565	-1.656070838	0.008135263
comp67999_c1		-1.656070838	0.008135263
comp680162_c0		1.656070838	0.008135263
comp680820_c0		1.656070838	0.008135263
comp680886_c0		1.656070838	0.008135263
comp681073_c0	XP_003613604	-1.656070838	0.008135263
comp681529_c0		1.656070838	0.008135263
comp682192_c0		-1.656070838	0.008135263
comp682952_c0		1.656070838	0.008135263
comp683805_c0		1.656070838	0.008135263
comp684642_c0	XP_003528760	-1.656070838	0.008135263
comp6850_c0		1.656070838	0.008135263
comp68515_c0		-1.656070838	0.008135263
comp685639_c0		-1.656070838	0.008135263
comp685835_c0		1.656070838	0.008135263
comp686448_c0		-1.656070838	0.008135263
comp687562_c0	XP_003613588	1.656070838	0.008135263
comp687849_c0	XP_003603405	1.656070838	0.008135263
comp688872_c0		-1.656070838	0.008135263
comp689557_c0	XP_003588509	1.656070838	0.008135263
comp690107_c0		-1.656070838	0.008135263
comp691684_c0		1.656070838	0.008135263
comp691807_c0		1.656070838	0.008135263
comp692550_c0		-1.656070838	0.008135263
comp693389_c0		1.656070838	0.008135263
comp694235_c0		1.656070838	0.008135263
comp696038_c0		-1.656070838	0.008135263
comp69914_c0		-1.656070838	0.008135263
comp699785_c0		-1.656070838	0.008135263
comp7011_c0		-1.656070838	0.008135263
comp702068_c0		1.656070838	0.008135263
comp702105_c0		1.656070838	0.008135263
comp704716_c0		-1.656070838	0.008135263
comp704843_c0		1.656070838	0.008135263
comp705332_c0		-1.656070838	0.008135263
comp710749_c0		1.656070838	0.008135263
comp710992_c0	XP_003592122	1.656070838	0.008135263
comp712618_c0		1.656070838	0.008135263
comp713210_c0		1.656070838	0.008135263
comp714361_c0	ACY69969	-1.656070838	0.008135263
comp7145_c0		-1.656070838	0.008135263
comp715105_c0		1.656070838	0.008135263
comp716711_c0		1.656070838	0.008135263
comp7178_c0		1.656070838	0.008135263
comp718193_c0	XP_003322415	1.656070838	0.008135263
comp720527_c0		-1.656070838	0.008135263
comp725147_c0		1.656070838	0.008135263
comp727503_c0	XP_003617308	-1.656070838	0.008135263
comp732693_c0	ABY48149	1.656070838	0.008135263
comp739939_c0		1.656070838	0.008135263
comp741043_c0		1.656070838	0.008135263
comp7417_c0	XP_003630316	-1.656070838	0.008135263
comp743188_c0		1.656070838	0.008135263
comp7433_c0		1.656070838	0.008135263
comp745151_c0		-1.656070838	0.008135263
comp747514_c0		1.656070838	0.008135263
comp7511_c0		-1.656070838	0.008135263
comp753374_c0	XP_003606600	-1.656070838	0.008135263
comp753981_c0		1.656070838	0.008135263
comp7573_c0		1.656070838	0.008135263
comp759014_c0		1.656070838	0.008135263
comp759143_c0		-1.656070838	0.008135263
comp759462_c0		1.656070838	0.008135263
comp760406_c0	XP_003630834	-1.656070838	0.008135263
comp760414_c0		1.656070838	0.008135263
comp761022_c0		-1.656070838	0.008135263
comp761356_c0		-1.656070838	0.008135263
comp762343_c0		1.656070838	0.008135263
comp762494_c0		-1.656070838	0.008135263
comp762837_c0	XP_003624948	-1.656070838	0.008135263
comp763003_c0	XP_003611722	-1.656070838	0.008135263
comp764406_c0		-1.656070838	0.008135263
comp764417_c0		-1.656070838	0.008135263
comp765103_c0	XP_002271001	1.656070838	0.008135263
comp765155_c0		1.656070838	0.008135263
comp7655_c0		1.656070838	0.008135263
comp766091_c0	XP_003599800	-1.656070838	0.008135263
comp766933_c0		1.656070838	0.008135263
comp767353_c0		-1.656070838	0.008135263
comp767400_c0		-1.656070838	0.008135263
comp769179_c0	XP_003690249	-1.656070838	0.008135263
comp7691_c0		1.656070838	0.008135263
comp769427_c0		1.656070838	0.008135263
comp770464_c0	XP_003598883	-1.656070838	0.008135263
comp771178_c0		-1.656070838	0.008135263
comp771779_c0	XP_003615909	1.656070838	0.008135263
comp772068_c0		1.656070838	0.008135263
comp772191_c0		-1.656070838	0.008135263
comp772947_c0		-1.656070838	0.008135263
comp775704_c0		-1.656070838	0.008135263
comp775961_c0	XP_003612209	-1.656070838	0.008135263
comp777387_c0		-1.656070838	0.008135263
comp777719_c0	XP_003629721	1.656070838	0.008135263
comp778031_c0		1.656070838	0.008135263
comp778268_c0		1.656070838	0.008135263
comp7783_c0		1.656070838	0.008135263
comp779004_c0		-1.656070838	0.008135263
comp779087_c0		1.656070838	0.008135263
comp779721_c0		-1.656070838	0.008135263
comp780700_c0		-1.656070838	0.008135263
comp781398_c0		-1.656070838	0.008135263
comp781610_c0		-1.656070838	0.008135263
comp782915_c0	XP_003612140	1.656070838	0.008135263
comp783709_c0	EGS18843	1.656070838	0.008135263
comp785637_c0		-1.656070838	0.008135263
comp786734_c0	XP_003607020	1.656070838	0.008135263
comp788553_c0		1.656070838	0.008135263
comp788838_c0		-1.656070838	0.008135263
comp789408_c0		1.656070838	0.008135263
comp789571_c0		-1.656070838	0.008135263
comp790245_c0		1.656070838	0.008135263
comp791634_c0		1.656070838	0.008135263
comp791700_c0		-1.656070838	0.008135263
comp791804_c0	XP_003622372	1.656070838	0.008135263
comp7924_c0		1.656070838	0.008135263
comp792975_c0		-1.656070838	0.008135263
comp793424_c0	XP_003608612	-1.656070838	0.008135263
comp7935_c0		-1.656070838	0.008135263
comp795631_c0		-1.656070838	0.008135263
comp7957_c0		-1.656070838	0.008135263
comp796684_c0		-1.656070838	0.008135263
comp797006_c0		-1.656070838	0.008135263
comp798234_c0		-1.656070838	0.008135263
comp799806_c0		1.656070838	0.008135263
comp799924_c0		-1.656070838	0.008135263
comp800321_c0		1.656070838	0.008135263
comp801710_c0		-1.656070838	0.008135263
comp803503_c0		-1.656070838	0.008135263
comp803652_c0		1.656070838	0.008135263
comp8039_c0	XP_003593380	-1.656070838	0.008135263
comp805851_c0		1.656070838	0.008135263
comp806001_c0	XP_003599603	-1.656070838	0.008135263
comp806375_c0		1.656070838	0.008135263
comp807277_c0		-1.656070838	0.008135263
comp807617_c0		-1.656070838	0.008135263
comp807920_c0		-1.656070838	0.008135263
comp808408_c0		1.656070838	0.008135263
comp809193_c0		1.656070838	0.008135263
comp809483_c0		-1.656070838	0.008135263
comp809805_c0	CAH04314	-1.656070838	0.008135263
comp812926_c0		1.656070838	0.008135263
comp812_c0		-1.656070838	0.008135263
comp8136_c0		1.656070838	0.008135263
comp813819_c0		-1.656070838	0.008135263
comp814338_c0		1.656070838	0.008135263
comp814684_c0		1.656070838	0.008135263
comp8221_c0		1.656070838	0.008135263
comp827290_c0		-1.656070838	0.008135263
comp829140_c0		-1.656070838	0.008135263
comp829603_c0		-1.656070838	0.008135263
comp829987_c0		-1.656070838	0.008135263
comp8361_c0		-1.656070838	0.008135263
comp8409_c0	CAN60374	-1.656070838	0.008135263
comp841129_c0		1.656070838	0.008135263
comp842004_c0		1.656070838	0.008135263
comp843081_c0	XP_003546214	-1.656070838	0.008135263
comp845540_c0		1.656070838	0.008135263
comp848170_c0		-1.656070838	0.008135263
comp849232_c0	XP_003625956	-1.656070838	0.008135263
comp849914_c0		1.656070838	0.008135263
comp851285_c0		-1.656070838	0.008135263
comp853485_c0		-1.656070838	0.008135263
comp857858_c0	XP_003606802	1.656070838	0.008135263
comp8580_c0		1.656070838	0.008135263
comp861669_c0	XP_003603562	1.656070838	0.008135263
comp862861_c0	XP_003608503	1.656070838	0.008135263
comp8657_c0		1.656070838	0.008135263
comp865874_c0		-1.656070838	0.008135263
comp870068_c0	XP_003549000	1.656070838	0.008135263
comp870170_c0		-1.656070838	0.008135263
comp871329_c0		1.656070838	0.008135263
comp871404_c0		-1.656070838	0.008135263
comp883125_c0	XP_003517612	-1.656070838	0.008135263
comp883303_c0	CAN68020	-1.656070838	0.008135263
comp883721_c0		1.656070838	0.008135263
comp883871_c0		-1.656070838	0.008135263
comp883951_c0	XP_003541417	1.656070838	0.008135263
comp884399_c0	XP_003601573	-1.656070838	0.008135263
comp884474_c0		-1.656070838	0.008135263
comp884671_c0	XP_003591206	1.656070838	0.008135263
comp885041_c0		-1.656070838	0.008135263
comp885558_c0	XP_003621433	1.656070838	0.008135263
comp886019_c0		-1.656070838	0.008135263
comp886396_c0	XP_003601352	1.656070838	0.008135263
comp886744_c0		-1.656070838	0.008135263
comp887044_c0		1.656070838	0.008135263
comp887232_c0		1.656070838	0.008135263
comp887415_c0	CBI19505	1.656070838	0.008135263
comp887642_c0		1.656070838	0.008135263
comp887847_c0		-1.656070838	0.008135263
comp888703_c0		1.656070838	0.008135263
comp888842_c0		-1.656070838	0.008135263
comp889733_c0	XP_003597531	-1.656070838	0.008135263
comp890444_c0		-1.656070838	0.008135263
comp891332_c0		1.656070838	0.008135263
comp891554_c0	XP_966334	-1.656070838	0.008135263
comp891670_c0	ACU22705	1.656070838	0.008135263
comp891705_c0		-1.656070838	0.008135263
comp891831_c0		1.656070838	0.008135263
comp892661_c0		1.656070838	0.008135263
comp892767_c0		-1.656070838	0.008135263
comp893433_c0	XP_003630760	1.656070838	0.008135263
comp893518_c0		-1.656070838	0.008135263
comp893603_c0		-1.656070838	0.008135263
comp893754_c0	XP_003605168	-1.656070838	0.008135263
comp894177_c0		1.656070838	0.008135263
comp894807_c0		-1.656070838	0.008135263
comp894923_c0		1.656070838	0.008135263
comp894992_c0	XP_003606267	-1.656070838	0.008135263
comp895017_c0		-1.656070838	0.008135263
comp896311_c0		1.656070838	0.008135263
comp896777_c0		-1.656070838	0.008135263
comp898827_c0	XP_003616094	-1.656070838	0.008135263
comp898914_c0	AEL30371	1.656070838	0.008135263
comp899403_c0		1.656070838	0.008135263
comp899581_c0	XP_003589180	1.656070838	0.008135263
comp899745_c0		1.656070838	0.008135263
comp9005_c0		-1.656070838	0.008135263
comp9011_c0	ABD28496	1.656070838	0.008135263
comp901552_c0		1.656070838	0.008135263
comp901755_c0		-1.656070838	0.008135263
comp901936_c0		-1.656070838	0.008135263
comp902201_c0		1.656070838	0.008135263
comp902510_c0		-1.656070838	0.008135263
comp902577_c0		-1.656070838	0.008135263
comp904169_c0		1.656070838	0.008135263
comp904238_c0	XP_003604480	-1.656070838	0.008135263
comp904368_c0		-1.656070838	0.008135263
comp904895_c0		1.656070838	0.008135263
comp906471_c0		-1.656070838	0.008135263
comp906709_c0		1.656070838	0.008135263
comp906722_c0		-1.656070838	0.008135263
comp907315_c0		1.656070838	0.008135263
comp907414_c0		-1.656070838	0.008135263
comp907574_c0		-1.656070838	0.008135263
comp9080_c0		1.656070838	0.008135263
comp908592_c0		1.656070838	0.008135263
comp908829_c0		-1.656070838	0.008135263
comp910249_c0		-1.656070838	0.008135263
comp910574_c0		1.656070838	0.008135263
comp911865_c0		-1.656070838	0.008135263
comp912935_c0		1.656070838	0.008135263
comp913205_c0		1.656070838	0.008135263
comp913316_c0		1.656070838	0.008135263
comp913677_c0		-1.656070838	0.008135263
comp913699_c0		1.656070838	0.008135263
comp913870_c0		-1.656070838	0.008135263
comp914702_c0		1.656070838	0.008135263
comp915574_c0	XP_003603064	1.656070838	0.008135263
comp916294_c0		1.656070838	0.008135263
comp916383_c0		1.656070838	0.008135263
comp916581_c0		-1.656070838	0.008135263
comp916646_c0		-1.656070838	0.008135263
comp918489_c0		1.656070838	0.008135263
comp9186_c0		1.656070838	0.008135263
comp919934_c0		-1.656070838	0.008135263
comp922935_c0		-1.656070838	0.008135263
comp923409_c0		1.656070838	0.008135263
comp924105_c0		1.656070838	0.008135263
comp924420_c0	XP_003617752	-1.656070838	0.008135263
comp924472_c0	XP_003537526	-1.656070838	0.008135263
comp924776_c0		-1.656070838	0.008135263
comp925390_c0		-1.656070838	0.008135263
comp925721_c0	XP_003623234	1.656070838	0.008135263
comp927201_c0	ABC59082	-1.656070838	0.008135263
comp928425_c0		1.656070838	0.008135263
comp928718_c0		-1.656070838	0.008135263
comp929662_c0	XP_003521244	-1.656070838	0.008135263
comp930331_c0		-1.656070838	0.008135263
comp931140_c0		1.656070838	0.008135263
comp931301_c0		1.656070838	0.008135263
comp931333_c0		1.656070838	0.008135263
comp931582_c0		-1.656070838	0.008135263
comp932311_c0		-1.656070838	0.008135263
comp933507_c0	CAJ17206	-1.656070838	0.008135263
comp933648_c0		-1.656070838	0.008135263
comp933749_c0		1.656070838	0.008135263
comp9345_c0		1.656070838	0.008135263
comp935280_c0	XP_003598895	1.656070838	0.008135263
comp935613_c0		-1.656070838	0.008135263
comp935845_c0		-1.656070838	0.008135263
comp936481_c0		-1.656070838	0.008135263
comp936599_c0	XP_003625790	1.656070838	0.008135263
comp937269_c0		-1.656070838	0.008135263
comp9373_c0		-1.656070838	0.008135263
comp937501_c0		-1.656070838	0.008135263
comp9390_c0	XP_003605752	1.656070838	0.008135263
comp939582_c0		1.656070838	0.008135263
comp9429_c0		-1.656070838	0.008135263
comp942_c0		1.656070838	0.008135263
comp943154_c0		1.656070838	0.008135263
comp943580_c0	CAN75244	1.656070838	0.008135263
comp943_c0	XP_003617929	1.656070838	0.008135263
comp944178_c0		1.656070838	0.008135263
comp946999_c0	XP_003612008	1.656070838	0.008135263
comp947004_c0		-1.656070838	0.008135263
comp947557_c0		-1.656070838	0.008135263
comp9476_c0		1.656070838	0.008135263
comp947997_c0		-1.656070838	0.008135263
comp94_c0		-1.656070838	0.008135263
comp950700_c0	XP_003598604	-1.656070838	0.008135263
comp951761_c0		1.656070838	0.008135263
comp952016_c0	XP_003554414	-1.656070838	0.008135263
comp952286_c0		1.656070838	0.008135263
comp952721_c0		1.656070838	0.008135263
comp953702_c0		-1.656070838	0.008135263
comp953922_c0		1.656070838	0.008135263
comp956201_c0		-1.656070838	0.008135263
comp9562_c0		1.656070838	0.008135263
comp957101_c0		1.656070838	0.008135263
comp957705_c0	ABD28574	1.656070838	0.008135263
comp958072_c0		-1.656070838	0.008135263
comp962247_c0		1.656070838	0.008135263
comp963964_c0		-1.656070838	0.008135263
comp965878_c0		1.656070838	0.008135263
comp968797_c0		1.656070838	0.008135263
comp969624_c0		1.656070838	0.008135263
comp971099_c0		1.656070838	0.008135263
comp971759_c0		-1.656070838	0.008135263
comp974548_c0		-1.656070838	0.008135263
comp974672_c0		-1.656070838	0.008135263
comp975145_c0	XP_003601827	1.656070838	0.008135263
comp975176_c0	CAA69272	1.656070838	0.008135263
comp976078_c0		1.656070838	0.008135263
comp9772_c0		1.656070838	0.008135263
comp978143_c0		1.656070838	0.008135263
comp9793_c0		-1.656070838	0.008135263
comp979529_c0		-1.656070838	0.008135263
comp979640_c0		1.656070838	0.008135263
comp980588_c0	XP_003602804	-1.656070838	0.008135263
comp980910_c0	XP_003602970	1.656070838	0.008135263
comp982591_c0	XP_003029339	1.656070838	0.008135263
comp983647_c0	XP_003602907	-1.656070838	0.008135263
comp983913_c0	XP_003630936	1.656070838	0.008135263
comp984725_c0	ABD28426	-1.656070838	0.008135263
comp987862_c0	XP_003627527	1.656070838	0.008135263
comp988031_c0	XP_003591319	-1.656070838	0.008135263
comp989929_c0		1.656070838	0.008135263
comp992789_c0		-1.656070838	0.008135263
comp992947_c0		-1.656070838	0.008135263
comp996271_c0		1.656070838	0.008135263
comp9974_c0		1.656070838	0.008135263
comp997705_c0		-1.656070838	0.008135263
comp1069242_c0		2.203940047	0.008135263
comp10734_c0	XP_003617743	2.203940047	0.008135263
comp1095420_c0		2.203940047	0.008135263
comp1097844_c0		2.203940047	0.008135263
comp1098207_c0		2.203940047	0.008135263
comp1098271_c0		2.203940047	0.008135263
comp11059_c0		-2.203940047	0.008135263
comp1112191_c0		2.203940047	0.008135263
comp1115805_c0	XP_003618731	-2.203940047	0.008135263
comp1115830_c0		2.203940047	0.008135263
comp1121501_c0		2.203940047	0.008135263
comp1125466_c0	AAP46257	2.203940047	0.008135263
comp1128239_c0		2.203940047	0.008135263
comp1138718_c0		2.203940047	0.008135263
comp1141262_c0		2.203940047	0.008135263
comp1159617_c0		2.203940047	0.008135263
comp1165703_c0		2.203940047	0.008135263
comp11663_c0		2.203940047	0.008135263
comp11687_c0	XP_003630540	2.203940047	0.008135263
comp1173858_c0		-2.203940047	0.008135263
comp1178252_c0		-2.203940047	0.008135263
comp1178450_c0		2.203940047	0.008135263
comp12026_c0		2.203940047	0.008135263
comp1219309_c0		-2.203940047	0.008135263
comp1232538_c0		2.203940047	0.008135263
comp1266_c0		2.203940047	0.008135263
comp1279527_c0		2.203940047	0.008135263
comp1299453_c0		-2.203940047	0.008135263
comp1327841_c0		2.203940047	0.008135263
comp1328219_c0	BAC40637	-2.203940047	0.008135263
comp1330976_c0	CCA66036	-2.203940047	0.008135263
comp1333278_c0		-2.203940047	0.008135263
comp1339333_c0		2.203940047	0.008135263
comp1343345_c0	XP_001946819	-2.203940047	0.008135263
comp1346878_c0	ABN08587	2.203940047	0.008135263
comp1366183_c0		2.203940047	0.008135263
comp1378325_c0	XP_003628074	-2.203940047	0.008135263
comp13810_c0	XP_003604607	2.203940047	0.008135263
comp1392555_c0		-2.203940047	0.008135263
comp1393494_c0		2.203940047	0.008135263
comp1396521_c0		2.203940047	0.008135263
comp1399686_c0		2.203940047	0.008135263
comp1413911_c0	XP_003605652	-2.203940047	0.008135263
comp1415223_c0	XP_003610162	2.203940047	0.008135263
comp1430174_c0	XP_003624639	2.203940047	0.008135263
comp14546_c0		2.203940047	0.008135263
comp1458534_c0		-2.203940047	0.008135263
comp15183_c0		2.203940047	0.008135263
comp15227_c0		2.203940047	0.008135263
comp16496_c0		2.203940047	0.008135263
comp1696_c0		2.203940047	0.008135263
comp17200_c0		-2.203940047	0.008135263
comp1720895_c0	XP_003607475	2.203940047	0.008135263
comp1724166_c0		2.203940047	0.008135263
comp1750648_c0		2.203940047	0.008135263
comp1757527_c0	AAO23078	2.203940047	0.008135263
comp1779178_c0		-2.203940047	0.008135263
comp1816686_c0		2.203940047	0.008135263
comp1973266_c0	XP_003605346	2.203940047	0.008135263
comp2116_c0	XP_003545150	-2.203940047	0.008135263
comp2161_c0		2.203940047	0.008135263
comp22807_c0	XP_003624749	2.203940047	0.008135263
comp23559_c0		2.203940047	0.008135263
comp23782_c0		-2.203940047	0.008135263
comp252804_c0	XP_003623999	2.203940047	0.008135263
comp25376_c0		2.203940047	0.008135263
comp253844_c0		2.203940047	0.008135263
comp26947_c0		-2.203940047	0.008135263
comp31594_c0		2.203940047	0.008135263
comp32326_c0	XP_003598220	2.203940047	0.008135263
comp32683_c0		2.203940047	0.008135263
comp32903_c0		2.203940047	0.008135263
comp34024_c0	ABG74706	-2.203940047	0.008135263
comp34678_c0	XP_003636109	2.203940047	0.008135263
comp35052_c0	ABD32654	-2.203940047	0.008135263
comp3511_c0		2.203940047	0.008135263
comp35132_c0		2.203940047	0.008135263
comp35699_c0	ACN79512;AEK48259	-2.203940047	0.008135263
comp3610_c0	XP_003637166	2.203940047	0.008135263
comp36579_c0		-2.203940047	0.008135263
comp36930_c0	XP_003624120	2.203940047	0.008135263
comp37302_c0	XP_003636776	2.203940047	0.008135263
comp37521_c0	XP_003618601	2.203940047	0.008135263
comp383485_c0		2.203940047	0.008135263
comp38531_c0	XP_003630054	2.203940047	0.008135263
comp38745_c0		-2.203940047	0.008135263
comp390698_c0		2.203940047	0.008135263
comp39413_c0		2.203940047	0.008135263
comp39774_c0		-2.203940047	0.008135263
comp39904_c0		2.203940047	0.008135263
comp400681_c0		2.203940047	0.008135263
comp41162_c0		2.203940047	0.008135263
comp41767_c0		2.203940047	0.008135263
comp436083_c0	XP_003540477	2.203940047	0.008135263
comp440110_c0	XP_003605032	2.203940047	0.008135263
comp454533_c0	XP_003599025	2.203940047	0.008135263
comp455018_c0	XP_003607824	2.203940047	0.008135263
comp455786_c0		-2.203940047	0.008135263
comp458046_c0	XP_003592455	2.203940047	0.008135263
comp46236_c0	XP_003628700	-2.203940047	0.008135263
comp46695_c0	XP_003543750	2.203940047	0.008135263
comp47133_c0		-2.203940047	0.008135263
comp47238_c0		2.203940047	0.008135263
comp492505_c0		2.203940047	0.008135263
comp493476_c0		2.203940047	0.008135263
comp51050_c0	ABN08445	-2.203940047	0.008135263
comp5121_c0		2.203940047	0.008135263
comp514138_c0		2.203940047	0.008135263
comp51510_c0	XP_003622921	2.203940047	0.008135263
comp52712_c0		2.203940047	0.008135263
comp534194_c0		2.203940047	0.008135263
comp536298_c0	ACJ85332	2.203940047	0.008135263
comp537198_c0	XP_003554702	2.203940047	0.008135263
comp539234_c0		2.203940047	0.008135263
comp546642_c0		2.203940047	0.008135263
comp548987_c0		2.203940047	0.008135263
comp581692_c0		2.203940047	0.008135263
comp586_c0		2.203940047	0.008135263
comp589_c0	XP_003613413;XP_003599445	-2.203940047	0.008135263
comp594162_c0		2.203940047	0.008135263
comp597852_c0		2.203940047	0.008135263
comp599098_c0		2.203940047	0.008135263
comp6323_c0	XP_003615896	2.203940047	0.008135263
comp665450_c0		2.203940047	0.008135263
comp669849_c0	XP_003594459	2.203940047	0.008135263
comp678683_c0	EGI67014	-2.203940047	0.008135263
comp684308_c0		2.203940047	0.008135263
comp686013_c0	XP_003609480	2.203940047	0.008135263
comp689297_c0	ABO80476	2.203940047	0.008135263
comp694506_c0		2.203940047	0.008135263
comp699069_c0		-2.203940047	0.008135263
comp701864_c0		2.203940047	0.008135263
comp701917_c0		2.203940047	0.008135263
comp703214_c0		-2.203940047	0.008135263
comp761440_c0		2.203940047	0.008135263
comp764459_c0		-2.203940047	0.008135263
comp768651_c0		2.203940047	0.008135263
comp772184_c0		2.203940047	0.008135263
comp778869_c0		-2.203940047	0.008135263
comp779148_c0		2.203940047	0.008135263
comp7809_c0	;AAO45752	-2.203940047	0.008135263
comp798001_c0	XP_003605251	2.203940047	0.008135263
comp805930_c0		2.203940047	0.008135263
comp8255_c0		-2.203940047	0.008135263
comp828419_c0	XP_003523567	2.203940047	0.008135263
comp833244_c0		-2.203940047	0.008135263
comp8511_c0		-2.203940047	0.008135263
comp856992_c0		2.203940047	0.008135263
comp881862_c0		2.203940047	0.008135263
comp885577_c0		-2.203940047	0.008135263
comp886248_c0		2.203940047	0.008135263
comp895869_c0		2.203940047	0.008135263
comp896096_c0		2.203940047	0.008135263
comp903601_c0	ABQ59248	2.203940047	0.008135263
comp906970_c0		2.203940047	0.008135263
comp912197_c0		-2.203940047	0.008135263
comp917930_c0		2.203940047	0.008135263
comp918766_c0	XP_003612686	-2.203940047	0.008135263
comp942885_c0	NP_001156301	-2.203940047	0.008135263
comp943303_c0		2.203940047	0.008135263
comp967942_c0	XP_003545841	-2.203940047	0.008135263
comp50359_c0	ABJ96383	-3.448733669	0.008140021
comp614360_c0		-3.448733669	0.008140021
comp70285_c0	XP_003612412	2.126239739	0.00819081
comp59840_c0	XP_003589187;XP_003589186	1.968062713	0.008713341
comp23182_c0		3.656641354	0.008811238
comp43000_c0	XP_003604210	6.591164653	0.008880094
comp40435_c0		2.139844172	0.009197432
comp26728_c0	XP_003616307	-3.049634553	0.009735477
comp499235_c0	XP_003697181	-3.049634553	0.009735477
comp675070_c0		-3.049634553	0.009735477
comp887641_c0		-3.049634553	0.009735477
comp498333_c0	XP_003601076	-3.049634553	0.009735477
comp69025_c2		-3.049634553	0.009735477
comp70486_c1	;CAL59722;Q43621;ACJ85587	1.75465076	0.00999426
comp435534_c0		-1.596071543	0.010438197
comp315151_c0		5.07806939	0.010659853
comp10039_c0	XP_003601076	-3.328877471	0.010762974
comp47026_c0	XP_003607379	4.353569951	0.011135865
comp494119_c0	XP_003636787	-4.216000919	0.011425397
comp36106_c0		-3.643497979	0.011477379
comp20123_c0	O04235	-5.188419757	0.011520757
comp50782_c0		11.31665648	0.011983314
comp57824_c0	YP_003970139	2.429043704	0.012578474
comp40564_c0		-3.374798874	0.012663254
comp670966_c0	XP_003636818	-3.374798874	0.012663254
comp42400_c0	XP_003628022	-4.798130515	0.012849244
comp107406_c0		-4.63975434	0.013364219
comp61809_c0	XP_003550873	-2.442362586	0.013498641
comp50413_c1	;XP_003593617	3.969227776	0.013982492
comp43821_c0	XP_003605823	3.067430343	0.01402139
comp46328_c0		3.067430343	0.01402139
comp51957_c0		3.34326237	0.014081952
comp30577_c0		1.313269238	0.014081952
comp42852_c0		1.313269238	0.014081952
comp31118_c0		-1.313269238	0.014081952
comp34203_c0		-1.313269238	0.014081952
comp35907_c0	;XP_003542164	3.447128088	0.014154245
comp32188_c0	XP_003628739	4.035914638	0.014341532
comp38864_c0	XP_003628225	-6.561507323	0.014938132
comp67151_c0	ACJ84477	1.518606282	0.014956819
comp33666_c0		-2.874837569	0.01504719
comp658988_c0	EFN68908	-2.874837569	0.01504719
comp69899_c0		-2.874837569	0.01504719
comp897086_c0	XP_003397407	-2.874837569	0.01504719
comp1074564_c0	ABN08841	2.874837569	0.01504719
comp31086_c0	XP_003609308	2.874837569	0.01504719
comp326422_c0		2.874837569	0.01504719
comp34709_c0	XP_003600933	2.874837569	0.01504719
comp354542_c0		2.874837569	0.01504719
comp38842_c0	XP_003603122	2.874837569	0.01504719
comp45135_c0	XP_003592704	2.874837569	0.01504719
comp49595_c0		2.874837569	0.01504719
comp51463_c0	XP_003624580	2.874837569	0.01504719
comp655910_c0	XP_003628976	2.874837569	0.01504719
comp670657_c0		2.874837569	0.01504719
comp966537_c0		2.874837569	0.01504719
comp12928_c0		-2.874837569	0.01504719
comp61144_c0		-2.874837569	0.01504719
comp746495_c0		-2.874837569	0.01504719
comp543145_c0	XP_003589543	-4.062398984	0.015158426
comp62943_c0	XP_003601998	-4.380295255	0.016208879
comp31946_c0	XP_003553529	2.064172225	0.016728567
comp47860_c0		-3.246539575	0.017142261
comp7309_c0		-3.246539575	0.017142261
comp946_c0		-3.246539575	0.017142261
comp57595_c0	CBI23573	6.229956113	0.017411653
comp29413_c0		-1.660596792	0.018204548
comp45576_c0		5.078406908	0.01830165
comp65197_c0	XP_003543800	1.495433951	0.019066724
comp70176_c0	XP_003545677;XP_003545678;XP_003543966	2.356783651	0.019391642
comp55567_c0		3.211027507	0.019557522
comp63464_c1		3.211027507	0.019557522
comp66386_c0	XP_003541072	1.343035981	0.019832591
comp47172_c0		-1.725201776	0.019857335
comp51486_c0	XP_003589266	1.470890871	0.019860896
comp1068086_c0	XP_003630997	1.124264224	0.020172697
comp31004_c0		1.124264224	0.020172697
comp31333_c0		1.124264224	0.020172697
comp31412_c0		1.124264224	0.020172697
comp570857_c0	XP_003596679	1.124264224	0.020172697
comp9450_c0	XP_003629790	1.124264224	0.020172697
comp26491_c0		-1.124264224	0.020172697
comp474133_c0		-1.124264224	0.020172697
comp522911_c0		-1.124264224	0.020172697
comp71142_c1	XP_003613426	-8.085701835	0.020490709
comp61587_c1	;XP_003550961;XP_003609871;XP_003620151;XP_0035294	-2.628402891	0.021033606
comp45901_c0	XP_002331110	2.207785178	0.021168081
comp66509_c0	XP_003546603	-1.369655846	0.02197332
comp63438_c0	XP_003617633	5.622339185	0.02217843
comp45034_c0	XP_003610415	-4.454551437	0.022190892
comp34540_c0		-3.68673425	0.022273086
comp117539_c0		-4.91141407	0.022620285
comp63241_c1	;ACJ83497;ACJ84765;XP_003612831	1.570815034	0.022620285
comp71934_c0	;XP_003598445;XP_003622272
TATTAATCCGTGATGCTTGTATAATAACATAAAGCTTAGGTTAGATGTTAAATAAAGATTTTGTTTGGTATATTGGTATAATAACATACATTCTTGCTTTCAAAATTTGACCAAATTGACTGTAGATGGTTGTGAAAGGGAATTTGATAGAAGTTACATGATTTGCAGAGAAGGATTTGGTCGATTGTCACTGAATTTGATCGATTTCTCATTGGATTTGGTCGATATTCTGCATGCTTGTGTTCAGTGCTATAGCGGGGTATAAGAAGTTGAGTGGTTTGAGAAATCCGAGAAAGCCAACATGGAATACTCCCACAGTTTTTGGAGGCAAAAATCCATTTCCTGATGATGAAATTATGAATGTTCGAGAACACTGTGCAAGTTTGATTCTTGAAAG"	-1.305837572	-24.82101357	6.761279688
comp61558_c0		-1.821165222	0.022620285
comp926686_c0	AAO23078	3.101719849	0.022620285
comp54713_c0		-1.035165626	0.022620285
comp504596_c0		3.308972864	0.022620285
comp59130_c0	;XP_003597668	3.308972864	0.022620285
comp71456_c0	XP_003589602;XP_003589605	-1.212609531	0.022620285
comp324995_c0	XP_003613606	4.295165236	0.022620285
comp48246_c0		4.143836744	0.022620285
comp10223_c0	XP_003553324	-1.720522907	0.022620285
comp1022602_c0	XP_002373220	-1.720522907	0.022620285
comp10366_c0		-1.720522907	0.022620285
comp1043673_c0		-1.720522907	0.022620285
comp1056419_c0		-1.720522907	0.022620285
comp1060062_c0	XP_003530392	-1.720522907	0.022620285
comp1061020_c0	XP_003627536	-1.720522907	0.022620285
comp1062639_c0	XP_003603835	-1.720522907	0.022620285
comp1064859_c0		-1.720522907	0.022620285
comp1066996_c0		-1.720522907	0.022620285
comp1067339_c0	XP_001946664	-1.720522907	0.022620285
comp1067630_c0		-1.720522907	0.022620285
comp1069343_c0		-1.720522907	0.022620285
comp1074206_c0	XP_003606717	-1.720522907	0.022620285
comp1078521_c0		-1.720522907	0.022620285
comp1080106_c0		-1.720522907	0.022620285
comp1080401_c0	CAN71595	-1.720522907	0.022620285
comp1080755_c0	XP_003609514	-1.720522907	0.022620285
comp1082258_c0		-1.720522907	0.022620285
comp1083186_c0		-1.720522907	0.022620285
comp1084213_c0	XP_003532673	-1.720522907	0.022620285
comp1085336_c0		-1.720522907	0.022620285
comp1088061_c0		-1.720522907	0.022620285
comp1089342_c0		-1.720522907	0.022620285
comp1093112_c0		-1.720522907	0.022620285
comp1094649_c0	XP_003607066	-1.720522907	0.022620285
comp1095732_c0		-1.720522907	0.022620285
comp1102087_c0	CCA66020	-1.720522907	0.022620285
comp11043_c0	ABD32334	-1.720522907	0.022620285
comp1107023_c0		-1.720522907	0.022620285
comp1111383_c0		-1.720522907	0.022620285
comp1112467_c0	XP_001952334	-1.720522907	0.022620285
comp1113181_c0	ABD63156	-1.720522907	0.022620285
comp1120872_c0		-1.720522907	0.022620285
comp1132750_c0		-1.720522907	0.022620285
comp1141613_c0		-1.720522907	0.022620285
comp1149062_c0		-1.720522907	0.022620285
comp1158529_c0		-1.720522907	0.022620285
comp1158784_c0		-1.720522907	0.022620285
comp1169774_c0		-1.720522907	0.022620285
comp1170982_c0	XP_001599509	-1.720522907	0.022620285
comp1182088_c0		-1.720522907	0.022620285
comp1194231_c0		-1.720522907	0.022620285
comp1199587_c0	XP_001945548	-1.720522907	0.022620285
comp1215077_c0		-1.720522907	0.022620285
comp1217487_c0		-1.720522907	0.022620285
comp1228681_c0		-1.720522907	0.022620285
comp1229525_c0		-1.720522907	0.022620285
comp12339_c0	ACY66633	-1.720522907	0.022620285
comp1241590_c0		-1.720522907	0.022620285
comp1245103_c0		-1.720522907	0.022620285
comp1283622_c0		-1.720522907	0.022620285
comp1298314_c0		-1.720522907	0.022620285
comp1315288_c0		-1.720522907	0.022620285
comp1315644_c0		-1.720522907	0.022620285
comp1315929_c0		-1.720522907	0.022620285
comp1316103_c0		-1.720522907	0.022620285
comp1318153_c0		-1.720522907	0.022620285
comp13183_c0	XP_003622421	-1.720522907	0.022620285
comp1322852_c0		-1.720522907	0.022620285
comp1324900_c0		-1.720522907	0.022620285
comp1325102_c0	EGI70073	-1.720522907	0.022620285
comp1328671_c0		-1.720522907	0.022620285
comp1329881_c0		-1.720522907	0.022620285
comp13300_c0		-1.720522907	0.022620285
comp1330988_c0		-1.720522907	0.022620285
comp1331805_c0	XP_001946488	-1.720522907	0.022620285
comp1334620_c0		-1.720522907	0.022620285
comp1336682_c0		-1.720522907	0.022620285
comp1343592_c0		-1.720522907	0.022620285
comp1343657_c0		-1.720522907	0.022620285
comp1346122_c0		-1.720522907	0.022620285
comp1348630_c0		-1.720522907	0.022620285
comp1350669_c0		-1.720522907	0.022620285
comp1360214_c0		-1.720522907	0.022620285
comp1363523_c0	XP_001944536	-1.720522907	0.022620285
comp1367545_c0		-1.720522907	0.022620285
comp1373393_c0	XP_001946999	-1.720522907	0.022620285
comp13778_c0	XP_003328195;XP_002478798	-1.720522907	0.022620285
comp1382873_c0	XP_003244540	-1.720522907	0.022620285
comp1382979_c0		-1.720522907	0.022620285
comp1382_c0	XP_001945527	-1.720522907	0.022620285
comp1390011_c0		-1.720522907	0.022620285
comp1407707_c0	XP_003588361	-1.720522907	0.022620285
comp1414768_c0		-1.720522907	0.022620285
comp1414962_c0		-1.720522907	0.022620285
comp1415405_c0		-1.720522907	0.022620285
comp14166_c0		-1.720522907	0.022620285
comp14198_c0		-1.720522907	0.022620285
comp142395_c0		-1.720522907	0.022620285
comp1424408_c0		-1.720522907	0.022620285
comp1429393_c0		-1.720522907	0.022620285
comp1439254_c0	ABD28670	-1.720522907	0.022620285
comp1440298_c0		-1.720522907	0.022620285
comp1451405_c0	XP_003246193	-1.720522907	0.022620285
comp1453366_c0		-1.720522907	0.022620285
comp1457600_c0		-1.720522907	0.022620285
comp1463012_c0		-1.720522907	0.022620285
comp1466229_c0	XP_003598071	-1.720522907	0.022620285
comp1467667_c0	XP_003611609	-1.720522907	0.022620285
comp1471895_c0	XP_003596487	-1.720522907	0.022620285
comp1484709_c0		-1.720522907	0.022620285
comp14857_c0		-1.720522907	0.022620285
comp149389_c0		-1.720522907	0.022620285
comp1494009_c0		-1.720522907	0.022620285
comp1494941_c0		-1.720522907	0.022620285
comp1506002_c0		-1.720522907	0.022620285
comp1517313_c0	XP_001948628	-1.720522907	0.022620285
comp1518358_c0		-1.720522907	0.022620285
comp1546075_c0		-1.720522907	0.022620285
comp1559012_c0		-1.720522907	0.022620285
comp1561897_c0		-1.720522907	0.022620285
comp1571577_c0		-1.720522907	0.022620285
comp15986_c0	XP_003519466	-1.720522907	0.022620285
comp1601569_c0	BAH72099	-1.720522907	0.022620285
comp1644318_c0	XP_001943439	-1.720522907	0.022620285
comp16558_c0		-1.720522907	0.022620285
comp1705_c0	XP_003603745	-1.720522907	0.022620285
comp1713524_c0		-1.720522907	0.022620285
comp17158_c0		-1.720522907	0.022620285
comp1716369_c0		-1.720522907	0.022620285
comp1716647_c0	XP_003489271	-1.720522907	0.022620285
comp1720369_c0	XP_003549005	-1.720522907	0.022620285
comp1745774_c0		-1.720522907	0.022620285
comp1749589_c0		-1.720522907	0.022620285
comp1755711_c0	AAN10049	-1.720522907	0.022620285
comp1759091_c0	XP_001942875	-1.720522907	0.022620285
comp1768119_c0		-1.720522907	0.022620285
comp1783795_c0		-1.720522907	0.022620285
comp1789646_c0		-1.720522907	0.022620285
[truncated: 56,752 more rows]
