# Supplementary material for: Screening and identification of key genes regulating fall dormancy in alfalfa leaves
Source: PLoS One. 2017 Dec 6;12(12):e0188964. doi: 10.1371/journal.pone.0188964 (PMC5718555; doi:10.1371/journal.pone.0188964)
Supplement: S2 File — (CSV) [file pone.0188964.s003.csv]

Tag	Protein	Fold change	Adjusted p-value
comp81185_c0	ACJ85909	9.458406284	0.002999524
comp49103_c1		6.300424504	0.002999524
comp51603_c0	;XP_003617756	-5.46333885	0.002999524
comp55298_c0	XP_003535051	-5.975962406	0.002999524
comp11043_c0	ABD32334	4.201680148	0.002999524
comp35580_c0	;XP_003601136	3.87768302	0.002999524
comp8958_c0		-3.87768302	0.002999524
comp113755_c0		4.380741857	0.002999524
comp54072_c0	XP_003604800;XP_003604808;XP_003604810	3.77240517	0.002999524
comp50211_c0		4.344485343	0.002999524
comp300344_c0		-3.65805008	0.002999524
comp35124_c0		-3.65805008	0.002999524
comp108477_c0	NP_001240161	-5.389376021	0.002999524
comp1260_c0	CBI25552	-3.532556697	0.002999524
comp28337_c0		3.532556697	0.002999524
comp40805_c0	;XP_003626885	3.532556697	0.002999524
comp664812_c0	XP_003621075	3.392984869	0.002999524
comp8188_c0		-3.997328756	0.002999524
comp34458_c0	XP_003555382	-5.273534274	0.002999524
comp16761_c0		-3.375836299	0.002999524
comp187642_c0	EEE61123	5.408413993	0.002999524
comp14045_c0		3.257803628	0.002999524
comp25075_c0		3.257803628	0.002999524
comp40876_c0		3.257803628	0.002999524
comp41204_c0		3.257803628	0.002999524
comp499035_c0	XP_003612606	3.257803628	0.002999524
comp946017_c0	XP_003603599	3.257803628	0.002999524
comp65568_c1	;XP_003627978	6.983581516	0.002999524
comp31252_c0	XP_003520794	-3.128723052	0.002999524
comp338123_c0		-3.128723052	0.002999524
comp45034_c0	XP_003610415	4.085724924	0.002999524
comp7314_c0	CAC44142	4.085724924	0.002999524
comp243331_c0	XP_003626469	4.415343239	0.002999524
comp61576_c0	XP_003605268	6.596137385	0.002999524
comp1064_c0		2.980732201	0.002999524
comp1145963_c0		2.980732201	0.002999524
comp27085_c0		2.980732201	0.002999524
comp29697_c0		2.980732201	0.002999524
comp45111_c0		2.980732201	0.002999524
comp540182_c0		2.980732201	0.002999524
comp605313_c0		2.980732201	0.002999524
comp676092_c0		2.980732201	0.002999524
comp6778_c0	ABD28627	2.980732201	0.002999524
comp7090_c0	XP_003600531	2.980732201	0.002999524
comp810128_c0		2.980732201	0.002999524
comp94325_c0		5.878962644	0.002999524
comp65530_c0	CAN65999;EAY99133;AAU43947	6.255623938	0.002999524
comp1000994_c0		2.229855702	0.002999524
comp1057611_c0	XP_003610566	2.229855702	0.002999524
comp1064284_c0		2.229855702	0.002999524
comp1076393_c0		2.229855702	0.002999524
comp1081050_c0	XP_003605711	-2.229855702	0.002999524
comp1085423_c0		-2.229855702	0.002999524
comp1087779_c0	XP_003628273	-2.229855702	0.002999524
comp1089252_c0	XP_003619057	2.229855702	0.002999524
comp1090004_c0		2.229855702	0.002999524
comp1090904_c0	XP_003599761	2.229855702	0.002999524
comp1091518_c0		2.229855702	0.002999524
comp1094140_c0		-2.229855702	0.002999524
comp1096995_c0		2.229855702	0.002999524
comp1098207_c0		-2.229855702	0.002999524
comp1098271_c0		-2.229855702	0.002999524
comp10993_c0		2.229855702	0.002999524
comp1103223_c0		2.229855702	0.002999524
comp1104851_c0	XP_003604594	2.229855702	0.002999524
comp1111319_c0		2.229855702	0.002999524
comp1114638_c0		2.229855702	0.002999524
comp1115830_c0		-2.229855702	0.002999524
comp1121139_c0		2.229855702	0.002999524
comp1121501_c0		-2.229855702	0.002999524
comp1122539_c0		2.229855702	0.002999524
comp1125466_c0	AAP46257	-2.229855702	0.002999524
comp1126469_c0		2.229855702	0.002999524
comp11436_c0		-2.229855702	0.002999524
comp1143748_c0		2.229855702	0.002999524
comp1145636_c0		2.229855702	0.002999524
comp1146333_c0		2.229855702	0.002999524
comp1146535_c0	ACG48550	2.229855702	0.002999524
comp1148980_c0		2.229855702	0.002999524
comp1149779_c0	XP_003593278	2.229855702	0.002999524
comp1159617_c0		-2.229855702	0.002999524
comp1168356_c0	XP_003617758	2.229855702	0.002999524
comp11687_c0	XP_003630540	-2.229855702	0.002999524
comp1171807_c0		2.229855702	0.002999524
comp1189317_c0	XP_003536851	2.229855702	0.002999524
comp1193312_c0		2.229855702	0.002999524
comp11966_c0	XP_003630598	2.229855702	0.002999524
comp1211335_c0	XP_003605534	-2.229855702	0.002999524
comp1212123_c0		2.229855702	0.002999524
comp12163_c0	XP_003609181	2.229855702	0.002999524
comp1262167_c0	CAN64548	2.229855702	0.002999524
comp1277672_c0		2.229855702	0.002999524
comp12907_c0		-2.229855702	0.002999524
comp1297288_c0		2.229855702	0.002999524
comp1306042_c0		2.229855702	0.002999524
comp13143_c0	XP_002268718	2.229855702	0.002999524
comp13160_c0		-2.229855702	0.002999524
comp1316370_c0		2.229855702	0.002999524
comp13190_c0		2.229855702	0.002999524
comp1320194_c0	EGG00632	2.229855702	0.002999524
comp1327475_c0	XP_003631122	2.229855702	0.002999524
comp1328244_c0		2.229855702	0.002999524
comp1330028_c0		2.229855702	0.002999524
comp1335507_c0		2.229855702	0.002999524
comp1339333_c0		-2.229855702	0.002999524
comp1346878_c0	ABN08587	-2.229855702	0.002999524
comp1366183_c0		-2.229855702	0.002999524
comp1371965_c0	XP_003629742	2.229855702	0.002999524
comp1379733_c0		2.229855702	0.002999524
comp1381971_c0		2.229855702	0.002999524
comp1392910_c0		2.229855702	0.002999524
comp1393494_c0		-2.229855702	0.002999524
comp1396521_c0		-2.229855702	0.002999524
comp1399654_c0	XP_003594585	2.229855702	0.002999524
comp1407567_c0	XP_003532718	-2.229855702	0.002999524
comp1413437_c0		2.229855702	0.002999524
comp1415223_c0	XP_003610162	-2.229855702	0.002999524
comp1418688_c0		2.229855702	0.002999524
comp1430174_c0	XP_003624639	-2.229855702	0.002999524
comp1448086_c0		2.229855702	0.002999524
comp14499_c0		2.229855702	0.002999524
comp14582_c0		2.229855702	0.002999524
comp14688_c1		-2.229855702	0.002999524
comp1472041_c0	XP_003536709	-2.229855702	0.002999524
comp14943_c0	XP_003609725	-2.229855702	0.002999524
comp1494444_c0		2.229855702	0.002999524
comp15184_c0		2.229855702	0.002999524
comp15227_c0		-2.229855702	0.002999524
comp15249_c0		2.229855702	0.002999524
comp15342_c0		2.229855702	0.002999524
comp1601743_c0		2.229855702	0.002999524
comp16496_c0		-2.229855702	0.002999524
comp16630_c0	XP_003613921	2.229855702	0.002999524
comp16878_c0	XP_003636525	2.229855702	0.002999524
comp1696_c0		-2.229855702	0.002999524
comp17172_c0		2.229855702	0.002999524
comp1720895_c0	XP_003607475	-2.229855702	0.002999524
comp1724166_c0		-2.229855702	0.002999524
comp1726812_c0		2.229855702	0.002999524
comp1737653_c0	XP_003524541	2.229855702	0.002999524
comp1750648_c0		-2.229855702	0.002999524
comp1757527_c0	AAO23078	-2.229855702	0.002999524
comp1760138_c0	XP_003601841	2.229855702	0.002999524
comp1772_c0		2.229855702	0.002999524
comp1816686_c0		-2.229855702	0.002999524
comp1818491_c0	AAO23078	2.229855702	0.002999524
comp1845724_c0		2.229855702	0.002999524
comp186_c0		-2.229855702	0.002999524
comp18729_c0		-2.229855702	0.002999524
comp20790_c0		-2.229855702	0.002999524
comp220124_c0		-2.229855702	0.002999524
comp22807_c0	XP_003624749	-2.229855702	0.002999524
comp2340_c0		2.229855702	0.002999524
comp234340_c0		2.229855702	0.002999524
comp2408_c0		-2.229855702	0.002999524
comp240928_c0		2.229855702	0.002999524
comp240965_c0		2.229855702	0.002999524
comp25333_c0		2.229855702	0.002999524
comp2533_c0		2.229855702	0.002999524
comp26406_c0		-2.229855702	0.002999524
comp26637_c0	XP_003593677	2.229855702	0.002999524
comp270343_c0		2.229855702	0.002999524
comp271452_c0		-2.229855702	0.002999524
comp2776_c0	AAF63131	2.229855702	0.002999524
comp2781_c0	XP_003620712	-2.229855702	0.002999524
comp281160_c0		2.229855702	0.002999524
comp287234_c0	XP_003619981	-2.229855702	0.002999524
comp28977_c0		2.229855702	0.002999524
comp294729_c0	XP_003592345	2.229855702	0.002999524
comp2963_c0		2.229855702	0.002999524
comp30078_c0		-2.229855702	0.002999524
comp300982_c0		2.229855702	0.002999524
comp311981_c0		-2.229855702	0.002999524
comp326187_c0	XP_003611210	2.229855702	0.002999524
comp32683_c0		-2.229855702	0.002999524
comp33092_c0	XP_003607002	-2.229855702	0.002999524
comp3410_c0		2.229855702	0.002999524
comp34678_c0	XP_003636109	-2.229855702	0.002999524
comp34796_c0		2.229855702	0.002999524
comp35131_c0		-2.229855702	0.002999524
comp35132_c0		-2.229855702	0.002999524
comp35762_c0		-2.229855702	0.002999524
comp36013_c0		-2.229855702	0.002999524
comp36064_c0		-2.229855702	0.002999524
comp367605_c0	NP_001242653	-2.229855702	0.002999524
comp36859_c0		2.229855702	0.002999524
comp36864_c0		-2.229855702	0.002999524
comp36889_c0		2.229855702	0.002999524
comp36930_c0	XP_003624120	-2.229855702	0.002999524
comp37356_c0		2.229855702	0.002999524
comp37666_c0	XP_003545540	2.229855702	0.002999524
comp377993_c0		2.229855702	0.002999524
comp38754_c0		-2.229855702	0.002999524
comp388566_c0	XP_003596469	-2.229855702	0.002999524
comp39904_c0		-2.229855702	0.002999524
comp39938_c0		-2.229855702	0.002999524
comp400681_c0		-2.229855702	0.002999524
comp41337_c0		2.229855702	0.002999524
comp423298_c0		2.229855702	0.002999524
comp4298_c0		2.229855702	0.002999524
comp43023_c0		-2.229855702	0.002999524
comp44256_c0		-2.229855702	0.002999524
comp45018_c0		2.229855702	0.002999524
comp458341_c0		2.229855702	0.002999524
comp45888_c0		-2.229855702	0.002999524
comp46001_c0	XP_003619719	2.229855702	0.002999524
comp46099_c1	ABN08201	-2.229855702	0.002999524
comp46166_c0		2.229855702	0.002999524
comp46468_c0		-2.229855702	0.002999524
comp468773_c0		-2.229855702	0.002999524
comp469075_c0		2.229855702	0.002999524
comp471947_c0		2.229855702	0.002999524
comp47554_c0		2.229855702	0.002999524
comp47948_c0		2.229855702	0.002999524
comp4803_c0	XP_003612608	2.229855702	0.002999524
comp4984_c0		2.229855702	0.002999524
comp50237_c0		-2.229855702	0.002999524
comp502538_c0	XP_003597246	2.229855702	0.002999524
comp503364_c0	XP_003628379	-2.229855702	0.002999524
comp503835_c0		-2.229855702	0.002999524
comp507217_c0		2.229855702	0.002999524
comp5085_c0		2.229855702	0.002999524
comp508951_c0		-2.229855702	0.002999524
comp510728_c0	XP_003519092	-2.229855702	0.002999524
comp52260_c0		2.229855702	0.002999524
comp5232_c0		2.229855702	0.002999524
comp52706_c0		-2.229855702	0.002999524
comp52900_c0	ABN08636;ABN08144	2.229855702	0.002999524
comp52925_c1		2.229855702	0.002999524
comp531872_c0		2.229855702	0.002999524
comp5335_c0		2.229855702	0.002999524
comp534194_c0		-2.229855702	0.002999524
comp537020_c0		-2.229855702	0.002999524
comp543006_c0		-2.229855702	0.002999524
comp546642_c0		-2.229855702	0.002999524
comp546937_c0	CAN77373	2.229855702	0.002999524
comp548987_c0		-2.229855702	0.002999524
comp550996_c0	ACJ85598	2.229855702	0.002999524
comp56087_c0		2.229855702	0.002999524
comp571111_c0		2.229855702	0.002999524
comp571864_c0		2.229855702	0.002999524
comp57458_c0	XP_003615125	-2.229855702	0.002999524
comp583347_c0		2.229855702	0.002999524
comp5916_c0	XP_003612606	-2.229855702	0.002999524
comp593219_c0		2.229855702	0.002999524
comp597016_c0	XP_003628407	2.229855702	0.002999524
comp597175_c0		-2.229855702	0.002999524
comp597852_c0		-2.229855702	0.002999524
comp6008_c0		2.229855702	0.002999524
comp603584_c0	XP_003620609	2.229855702	0.002999524
comp613387_c0		2.229855702	0.002999524
comp615659_c0		-2.229855702	0.002999524
comp618477_c0	XP_003590588	-2.229855702	0.002999524
comp621899_c0		2.229855702	0.002999524
comp623526_c0		-2.229855702	0.002999524
comp624637_c0		2.229855702	0.002999524
comp625367_c0		2.229855702	0.002999524
comp6525_c0		2.229855702	0.002999524
comp662730_c0	XP_003553492	-2.229855702	0.002999524
comp665083_c0		-2.229855702	0.002999524
comp665136_c0		-2.229855702	0.002999524
comp665256_c0	XP_003609416	2.229855702	0.002999524
comp666452_c0	XP_003625241	2.229855702	0.002999524
comp67180_c1		2.229855702	0.002999524
comp673553_c0		-2.229855702	0.002999524
comp673950_c0		-2.229855702	0.002999524
comp674952_c0		2.229855702	0.002999524
comp675966_c0		2.229855702	0.002999524
comp678590_c0		2.229855702	0.002999524
comp679250_c0	XP_003613921	-2.229855702	0.002999524
comp680527_c0	XP_003602936	-2.229855702	0.002999524
comp683050_c0		2.229855702	0.002999524
comp686526_c0		2.229855702	0.002999524
comp69129_c1	;XP_003609589	2.229855702	0.002999524
comp69783_c0	XP_003616990	2.229855702	0.002999524
comp698412_c0		-2.229855702	0.002999524
comp70239_c0		2.229855702	0.002999524
comp708028_c0		-2.229855702	0.002999524
comp723113_c0		2.229855702	0.002999524
comp7389_c0	NP_084729	-2.229855702	0.002999524
comp747365_c0	AAP53315	2.229855702	0.002999524
comp7504_c0		-2.229855702	0.002999524
comp7524_c0		2.229855702	0.002999524
comp764016_c0		-2.229855702	0.002999524
comp764672_c0		2.229855702	0.002999524
comp768651_c0		-2.229855702	0.002999524
comp768673_c0	XP_003618541	2.229855702	0.002999524
comp771594_c0		-2.229855702	0.002999524
comp776742_c0		2.229855702	0.002999524
comp779148_c0		-2.229855702	0.002999524
comp790893_c0		-2.229855702	0.002999524
comp791929_c0		2.229855702	0.002999524
comp801659_c0		2.229855702	0.002999524
comp801803_c0		-2.229855702	0.002999524
comp807436_c0		-2.229855702	0.002999524
comp807966_c0	ABE80156	-2.229855702	0.002999524
comp81002_c0		2.229855702	0.002999524
comp828770_c0		2.229855702	0.002999524
comp831452_c0		-2.229855702	0.002999524
comp836255_c0		2.229855702	0.002999524
comp839968_c0		-2.229855702	0.002999524
comp844918_c0		2.229855702	0.002999524
comp850412_c0		-2.229855702	0.002999524
comp873932_c0		2.229855702	0.002999524
comp886248_c0		-2.229855702	0.002999524
comp887354_c0	XP_003625129	2.229855702	0.002999524
comp891422_c0		2.229855702	0.002999524
comp892923_c0	XP_003616156	2.229855702	0.002999524
comp8943_c0		2.229855702	0.002999524
comp895362_c0		2.229855702	0.002999524
comp895869_c0		-2.229855702	0.002999524
comp905697_c0	XP_003626087	2.229855702	0.002999524
comp905906_c0		-2.229855702	0.002999524
comp906019_c0	ADE45153	2.229855702	0.002999524
comp907538_c0		2.229855702	0.002999524
comp912719_c0		2.229855702	0.002999524
comp920499_c0		-2.229855702	0.002999524
comp922377_c0	XP_003635790	2.229855702	0.002999524
comp922714_c0		2.229855702	0.002999524
comp926642_c0		2.229855702	0.002999524
comp928260_c0	XP_003601947	2.229855702	0.002999524
comp928629_c0	XP_003604257	2.229855702	0.002999524
comp931474_c0		2.229855702	0.002999524
comp9437_c0		-2.229855702	0.002999524
comp953939_c0	XP_003590656	-2.229855702	0.002999524
comp958850_c0		2.229855702	0.002999524
comp963778_c0	XP_003622343	-2.229855702	0.002999524
comp9691_c0		-2.229855702	0.002999524
comp973900_c0		-2.229855702	0.002999524
comp995099_c0		2.229855702	0.002999524
comp11998_c0		-2.874037989	0.002999524
comp284740_c0		-2.874037989	0.002999524
comp363833_c0		-2.874037989	0.002999524
comp45531_c0		-2.874037989	0.002999524
comp461403_c0		-2.874037989	0.002999524
comp537719_c0		-2.874037989	0.002999524
comp690270_c0		-2.874037989	0.002999524
comp778804_c0	XP_003605842	-2.874037989	0.002999524
comp824066_c0		-2.874037989	0.002999524
comp4359_c0		-3.926539659	0.002999524
comp544499_c0	XP_003591106	3.825044095	0.002999524
comp797157_c0	XP_002285611	3.825044095	0.002999524
comp33585_c0	XP_003615390	-1.990932391	0.002999524
comp25768_c0	Q5W915	-3.193133853	0.002999524
comp1086286_c0		2.747468855	0.002999524
comp14656_c0	XP_003631099	2.747468855	0.002999524
comp2202_c0		2.747468855	0.002999524
comp272795_c0		2.747468855	0.002999524
comp35739_c0		2.747468855	0.002999524
comp40847_c0		2.747468855	0.002999524
comp41176_c0	XP_003540511	2.747468855	0.002999524
comp417064_c0		2.747468855	0.002999524
comp47748_c0	XP_003590699	2.747468855	0.002999524
comp537310_c0	ABN09154	2.747468855	0.002999524
comp641923_c0		2.747468855	0.002999524
comp71472_c10		2.747468855	0.002999524
comp759186_c0		2.747468855	0.002999524
comp796883_c0		2.747468855	0.002999524
comp802334_c0		2.747468855	0.002999524
comp897438_c0		2.747468855	0.002999524
comp961804_c0	XP_003593518	2.747468855	0.002999524
comp47388_c0		7.394821085	0.002999524
comp49193_c0		3.964300299	0.002999524
comp1095909_c0		-2.615462169	0.002999524
comp11228_c0		-2.615462169	0.002999524
comp1180522_c0	XP_003533653	-2.615462169	0.002999524
comp1221816_c0		-2.615462169	0.002999524
comp13302_c0		-2.615462169	0.002999524
comp14517_c0		-2.615462169	0.002999524
comp16447_c0		-2.615462169	0.002999524
comp1955073_c0	CAN79845	-2.615462169	0.002999524
comp31513_c0		-2.615462169	0.002999524
comp35642_c0		-2.615462169	0.002999524
comp36216_c0		-2.615462169	0.002999524
comp37155_c0		-2.615462169	0.002999524
comp420359_c0		-2.615462169	0.002999524
comp428457_c0		-2.615462169	0.002999524
comp516257_c0		-2.615462169	0.002999524
comp6011_c0		-2.615462169	0.002999524
comp691481_c0		-2.615462169	0.002999524
comp7542_c0	XP_003628747	-2.615462169	0.002999524
comp758645_c0		-2.615462169	0.002999524
comp763202_c0	XP_003555949	-2.615462169	0.002999524
comp792978_c0		-2.615462169	0.002999524
comp794569_c0	XP_002305053	-2.615462169	0.002999524
comp802508_c0		-2.615462169	0.002999524
comp883386_c0	XP_003625294	-2.615462169	0.002999524
comp898729_c0	XP_003630028	-2.615462169	0.002999524
comp920128_c0		-2.615462169	0.002999524
comp9229_c0	XP_003616016	-2.615462169	0.002999524
comp54307_c1	;ABD32361;XP_003593591	7.324023909	0.002999524
comp41102_c0		3.715227625	0.002999524
comp35685_c0		-3.715227625	0.002999524
comp41597_c0		4.200006178	0.002999524
comp1000415_c0		1.68277345	0.002999524
comp1000536_c0		1.68277345	0.002999524
comp10018_c0		-1.68277345	0.002999524
comp1003179_c0		1.68277345	0.002999524
comp1004700_c0		1.68277345	0.002999524
comp1005074_c0		-1.68277345	0.002999524
comp10056_c0		1.68277345	0.002999524
comp1009340_c0	XP_003596047	-1.68277345	0.002999524
comp1011618_c0	XP_003596527	1.68277345	0.002999524
comp1013297_c0		-1.68277345	0.002999524
comp1013727_c0	NP_001241226	-1.68277345	0.002999524
comp10173_c0	XP_003556656	1.68277345	0.002999524
comp1018324_c0		-1.68277345	0.002999524
comp1023546_c0	XP_003620916	1.68277345	0.002999524
comp10235_c0		-1.68277345	0.002999524
comp1023863_c0		1.68277345	0.002999524
comp1028_c0		1.68277345	0.002999524
comp1030647_c0		1.68277345	0.002999524
comp1031439_c0		-1.68277345	0.002999524
comp1032014_c0		-1.68277345	0.002999524
comp1033930_c0		1.68277345	0.002999524
comp1037506_c0	XP_002307919	1.68277345	0.002999524
comp10396_c0		1.68277345	0.002999524
comp1046920_c0		-1.68277345	0.002999524
comp1047450_c0	XP_003630771	-1.68277345	0.002999524
comp10476_c0		-1.68277345	0.002999524
comp1051078_c0	BAF49307	1.68277345	0.002999524
comp1052238_c0		1.68277345	0.002999524
comp10539_c0		1.68277345	0.002999524
comp1056604_c0		-1.68277345	0.002999524
comp1057036_c0		-1.68277345	0.002999524
comp1057567_c0	XP_003518019	-1.68277345	0.002999524
comp1057877_c0		1.68277345	0.002999524
comp1058249_c0	XP_003604105	-1.68277345	0.002999524
comp1058279_c0		1.68277345	0.002999524
comp1058802_c0		1.68277345	0.002999524
comp1058828_c0		1.68277345	0.002999524
comp1059522_c0		1.68277345	0.002999524
comp1059781_c0		1.68277345	0.002999524
comp1060126_c0	XP_003606871	1.68277345	0.002999524
comp1060133_c0	XP_003593030	-1.68277345	0.002999524
comp1060231_c0		1.68277345	0.002999524
comp1060278_c0		1.68277345	0.002999524
comp1060375_c0	XP_003601575	1.68277345	0.002999524
comp1060434_c0	XP_003612489	1.68277345	0.002999524
comp1060487_c0	XP_003601416	1.68277345	0.002999524
comp1061305_c0		1.68277345	0.002999524
comp1061734_c0		1.68277345	0.002999524
comp1061799_c0		1.68277345	0.002999524
comp1062469_c0	XP_002308898	1.68277345	0.002999524
comp1063295_c0		1.68277345	0.002999524
comp1063313_c0		1.68277345	0.002999524
comp10638_c0	XP_002526515	1.68277345	0.002999524
comp1064109_c0		1.68277345	0.002999524
comp1064535_c0		1.68277345	0.002999524
comp1064888_c0		1.68277345	0.002999524
comp1065071_c0		-1.68277345	0.002999524
comp1065090_c0		-1.68277345	0.002999524
comp1065362_c0		-1.68277345	0.002999524
comp10658_c0	XP_003627630	1.68277345	0.002999524
comp1066993_c0		-1.68277345	0.002999524
comp1067870_c0		1.68277345	0.002999524
comp1067984_c0		1.68277345	0.002999524
comp1068571_c0		-1.68277345	0.002999524
comp1068962_c0		1.68277345	0.002999524
comp1069368_c0		-1.68277345	0.002999524
comp1070104_c0		1.68277345	0.002999524
comp1070962_c0		1.68277345	0.002999524
comp1071460_c0		1.68277345	0.002999524
comp1071983_c0		1.68277345	0.002999524
comp1072249_c0		-1.68277345	0.002999524
comp1072570_c0		1.68277345	0.002999524
comp1072835_c0		1.68277345	0.002999524
comp1072859_c0		-1.68277345	0.002999524
comp1073503_c0		-1.68277345	0.002999524
comp1073524_c0	XP_003552108	-1.68277345	0.002999524
comp1073800_c0		1.68277345	0.002999524
comp1074232_c0	XP_003593067	-1.68277345	0.002999524
comp1074342_c0		1.68277345	0.002999524
comp1074993_c0		1.68277345	0.002999524
comp1075116_c0		-1.68277345	0.002999524
comp1075561_c0	XP_003532715	1.68277345	0.002999524
comp1076006_c0	ADL63435	1.68277345	0.002999524
comp1076291_c0	ABD32334	1.68277345	0.002999524
comp1076396_c0		-1.68277345	0.002999524
comp1076429_c0		1.68277345	0.002999524
comp1076602_c0		1.68277345	0.002999524
comp1076804_c0	XP_003623700	1.68277345	0.002999524
comp1078268_c0		1.68277345	0.002999524
comp1078346_c0		-1.68277345	0.002999524
comp1078568_c0		1.68277345	0.002999524
comp1078819_c0		-1.68277345	0.002999524
comp1079194_c0		1.68277345	0.002999524
comp1079434_c0	XP_003600236	1.68277345	0.002999524
comp1079533_c0		1.68277345	0.002999524
comp1079763_c0		1.68277345	0.002999524
comp1079918_c0		-1.68277345	0.002999524
comp1080348_c0		-1.68277345	0.002999524
comp1081223_c0		-1.68277345	0.002999524
comp1081346_c0		-1.68277345	0.002999524
comp1081911_c0		1.68277345	0.002999524
comp1082915_c0	XP_003611453	1.68277345	0.002999524
comp1083078_c0		1.68277345	0.002999524
comp10831_c0	XP_002308328	-1.68277345	0.002999524
comp1083402_c0		1.68277345	0.002999524
comp1083647_c0	XP_003609945	-1.68277345	0.002999524
comp1084128_c0		1.68277345	0.002999524
comp1084178_c0		1.68277345	0.002999524
comp1084378_c0		-1.68277345	0.002999524
comp1084711_c0		-1.68277345	0.002999524
comp1085378_c0		1.68277345	0.002999524
comp1085994_c0		1.68277345	0.002999524
comp1086314_c0		-1.68277345	0.002999524
comp1086_c0	XP_003598559	-1.68277345	0.002999524
comp1087396_c0		-1.68277345	0.002999524
comp1087471_c0		1.68277345	0.002999524
comp1087958_c0	XP_003592447	-1.68277345	0.002999524
comp1088676_c0		-1.68277345	0.002999524
comp1088695_c0		-1.68277345	0.002999524
comp1089342_c0		1.68277345	0.002999524
comp1091200_c0		1.68277345	0.002999524
comp1091666_c0		-1.68277345	0.002999524
comp1092264_c0	XP_003603550	1.68277345	0.002999524
comp1092440_c0		1.68277345	0.002999524
comp1092522_c0		-1.68277345	0.002999524
comp1092793_c0		1.68277345	0.002999524
comp1094129_c0		-1.68277345	0.002999524
comp1094172_c0	XP_003628654	-1.68277345	0.002999524
comp1094477_c0	XP_003518017	1.68277345	0.002999524
comp1094547_c0		1.68277345	0.002999524
comp1094712_c0		1.68277345	0.002999524
comp1094976_c0		-1.68277345	0.002999524
comp1095757_c0		-1.68277345	0.002999524
comp1096228_c0	XP_003627949	1.68277345	0.002999524
comp1096833_c0		-1.68277345	0.002999524
comp1097111_c0		1.68277345	0.002999524
comp1097379_c0	XP_003623322	1.68277345	0.002999524
comp1097826_c0	XP_003622773	1.68277345	0.002999524
comp10987_c0		-1.68277345	0.002999524
comp1098835_c0		1.68277345	0.002999524
comp10999_c0		-1.68277345	0.002999524
comp1100355_c0		1.68277345	0.002999524
comp1100553_c0	XP_003622505	-1.68277345	0.002999524
comp1101610_c0	XP_003602534	1.68277345	0.002999524
comp1102900_c0		1.68277345	0.002999524
comp1105915_c0	XP_003601189	-1.68277345	0.002999524
comp1106026_c0		-1.68277345	0.002999524
comp1106208_c0		1.68277345	0.002999524
comp1106855_c0		1.68277345	0.002999524
comp1107768_c0		1.68277345	0.002999524
comp1107828_c0		1.68277345	0.002999524
comp1109447_c0		1.68277345	0.002999524
comp1109864_c0		-1.68277345	0.002999524
comp1110150_c0		-1.68277345	0.002999524
comp11101_c0	XP_003552341	-1.68277345	0.002999524
comp11104_c0		-1.68277345	0.002999524
comp1110532_c0		1.68277345	0.002999524
comp1110880_c0		1.68277345	0.002999524
comp1111000_c0		-1.68277345	0.002999524
comp1111383_c0		1.68277345	0.002999524
comp1111423_c0		-1.68277345	0.002999524
comp1111923_c0		-1.68277345	0.002999524
comp1112257_c0		-1.68277345	0.002999524
comp1113181_c0	ABD63156	1.68277345	0.002999524
comp11138_c0	XP_003635836	1.68277345	0.002999524
comp1114117_c0	ABD32732	1.68277345	0.002999524
comp1114825_c0		-1.68277345	0.002999524
comp1115084_c0		-1.68277345	0.002999524
comp1115346_c0		-1.68277345	0.002999524
comp1116633_c0	XP_003616120	-1.68277345	0.002999524
comp1117387_c0		1.68277345	0.002999524
comp1117824_c0		-1.68277345	0.002999524
comp1118125_c0		1.68277345	0.002999524
comp1119688_c0		1.68277345	0.002999524
comp1120532_c0		1.68277345	0.002999524
comp1120724_c0	XP_003554290	-1.68277345	0.002999524
comp1120976_c0		1.68277345	0.002999524
comp1120992_c0		1.68277345	0.002999524
comp1121096_c0		1.68277345	0.002999524
comp1121398_c0		1.68277345	0.002999524
comp1123245_c0		-1.68277345	0.002999524
comp1124858_c0		-1.68277345	0.002999524
comp1124930_c0	XP_003606777	-1.68277345	0.002999524
comp1125091_c0	XP_003604225	1.68277345	0.002999524
comp1125154_c0		-1.68277345	0.002999524
comp1125364_c0		-1.68277345	0.002999524
comp1126574_c0		-1.68277345	0.002999524
comp1126619_c0		-1.68277345	0.002999524
comp1127011_c0		1.68277345	0.002999524
comp1128926_c0		-1.68277345	0.002999524
comp1129002_c0		1.68277345	0.002999524
comp1129092_c0		1.68277345	0.002999524
comp1129490_c0		-1.68277345	0.002999524
comp1130391_c0		1.68277345	0.002999524
comp1131057_c0		-1.68277345	0.002999524
comp1131179_c0		-1.68277345	0.002999524
comp1131352_c0		-1.68277345	0.002999524
comp1131806_c0		1.68277345	0.002999524
comp1132240_c0	XP_003593670	-1.68277345	0.002999524
comp1133544_c0		1.68277345	0.002999524
comp1133586_c0		1.68277345	0.002999524
comp1135454_c0		-1.68277345	0.002999524
comp1135835_c0		1.68277345	0.002999524
comp1137042_c0		1.68277345	0.002999524
comp1138005_c0		1.68277345	0.002999524
comp1138440_c0		-1.68277345	0.002999524
comp1138553_c0		1.68277345	0.002999524
comp1139753_c0		1.68277345	0.002999524
comp11397_c0	XP_003613604	-1.68277345	0.002999524
comp1140703_c0	ABE87598	-1.68277345	0.002999524
comp1140909_c0		1.68277345	0.002999524
comp1142457_c0		1.68277345	0.002999524
comp1142884_c0		1.68277345	0.002999524
comp1143990_c0		1.68277345	0.002999524
comp1145067_c0		-1.68277345	0.002999524
comp1145281_c0		1.68277345	0.002999524
comp1145994_c1		1.68277345	0.002999524
comp1146318_c0		1.68277345	0.002999524
comp1147011_c0		1.68277345	0.002999524
comp1149050_c0		-1.68277345	0.002999524
comp1149800_c0		1.68277345	0.002999524
comp1150749_c0	XP_003591012	1.68277345	0.002999524
comp1151438_c0	XP_003556573	1.68277345	0.002999524
comp11522_c0		-1.68277345	0.002999524
comp1153895_c0		1.68277345	0.002999524
comp1158301_c0	XP_003607361	1.68277345	0.002999524
comp1161386_c0		-1.68277345	0.002999524
comp1163030_c0		1.68277345	0.002999524
comp1163434_c0		1.68277345	0.002999524
comp1163561_c0		-1.68277345	0.002999524
comp1167414_c0		1.68277345	0.002999524
comp1168045_c0		1.68277345	0.002999524
comp1170000_c0		-1.68277345	0.002999524
comp1171579_c0		-1.68277345	0.002999524
comp1171980_c0		1.68277345	0.002999524
comp1174051_c0		1.68277345	0.002999524
comp1174111_c0		1.68277345	0.002999524
comp1175474_c0		-1.68277345	0.002999524
comp1175595_c0		-1.68277345	0.002999524
comp1175805_c0		-1.68277345	0.002999524
comp1176667_c0		-1.68277345	0.002999524
comp1177474_c0		-1.68277345	0.002999524
comp1178219_c0		1.68277345	0.002999524
comp1179798_c0		1.68277345	0.002999524
comp1181613_c0		1.68277345	0.002999524
comp1181852_c0	XP_003523530	1.68277345	0.002999524
comp1184321_c0	ABD28670	1.68277345	0.002999524
comp1188011_c0		1.68277345	0.002999524
comp11892_c0		1.68277345	0.002999524
comp11914_c0		-1.68277345	0.002999524
comp1192070_c0		-1.68277345	0.002999524
comp1192739_c0		1.68277345	0.002999524
comp1194045_c0		1.68277345	0.002999524
comp1199384_c0		1.68277345	0.002999524
comp1200_c0	XP_003529882	-1.68277345	0.002999524
comp1203291_c0		1.68277345	0.002999524
comp1205374_c0		-1.68277345	0.002999524
comp12064_c0		-1.68277345	0.002999524
comp12136_c0		1.68277345	0.002999524
comp1215051_c0		1.68277345	0.002999524
comp1215533_c0		-1.68277345	0.002999524
comp1215651_c0		-1.68277345	0.002999524
comp1218599_c0		-1.68277345	0.002999524
comp1219309_c0		1.68277345	0.002999524
comp12209_c0	XP_003615373	1.68277345	0.002999524
comp1221833_c0		-1.68277345	0.002999524
comp1222295_c0		-1.68277345	0.002999524
comp1224017_c0		1.68277345	0.002999524
comp1224369_c0		1.68277345	0.002999524
comp1224373_c0		1.68277345	0.002999524
comp1227252_c0		-1.68277345	0.002999524
comp12278_c0		1.68277345	0.002999524
comp1228584_c0		1.68277345	0.002999524
comp1228712_c0	XP_003530865	1.68277345	0.002999524
comp12301_c0		1.68277345	0.002999524
comp12339_c0	ACY66633	1.68277345	0.002999524
comp1235899_c0		1.68277345	0.002999524
comp1239236_c0		1.68277345	0.002999524
comp1241205_c0	XP_003630264	-1.68277345	0.002999524
comp1244661_c0		1.68277345	0.002999524
comp1245242_c0		1.68277345	0.002999524
comp1246563_c0	XP_003603373	1.68277345	0.002999524
comp1249842_c0		-1.68277345	0.002999524
comp12503_c0		-1.68277345	0.002999524
comp1257018_c0		1.68277345	0.002999524
comp12578_c0		-1.68277345	0.002999524
comp1264277_c0		1.68277345	0.002999524
comp12716_c0		-1.68277345	0.002999524
comp12719_c0		1.68277345	0.002999524
comp12736_c0		1.68277345	0.002999524
comp12755_c0	XP_003614826	1.68277345	0.002999524
comp1276_c0		-1.68277345	0.002999524
comp12782_c0		1.68277345	0.002999524
comp12789_c0		-1.68277345	0.002999524
comp12816_c0		-1.68277345	0.002999524
comp1282305_c0		1.68277345	0.002999524
comp1285189_c0		1.68277345	0.002999524
comp1287681_c0		1.68277345	0.002999524
comp1289238_c0		-1.68277345	0.002999524
comp1297317_c0		-1.68277345	0.002999524
comp13018_c0	XP_003616401	-1.68277345	0.002999524
comp13032_c0		-1.68277345	0.002999524
comp1305793_c0		1.68277345	0.002999524
comp1307701_c0		1.68277345	0.002999524
comp13094_c0		1.68277345	0.002999524
comp13098_c0	XP_003608312	1.68277345	0.002999524
comp1310400_c0		-1.68277345	0.002999524
comp1312532_c0		-1.68277345	0.002999524
comp13127_c0		1.68277345	0.002999524
comp1312851_c0		-1.68277345	0.002999524
comp1314034_c0		1.68277345	0.002999524
comp1314547_c0		-1.68277345	0.002999524
comp1314712_c0		1.68277345	0.002999524
comp1314786_c0		-1.68277345	0.002999524
comp1315624_c0		1.68277345	0.002999524
comp1315749_c0		1.68277345	0.002999524
comp1317229_c0		1.68277345	0.002999524
comp1317435_c0		1.68277345	0.002999524
comp1317764_c0	XP_003553022	1.68277345	0.002999524
comp1318537_c0		1.68277345	0.002999524
comp1318960_c0	XP_003621953	-1.68277345	0.002999524
comp1319160_c0	XP_002517798	1.68277345	0.002999524
comp1320117_c0		-1.68277345	0.002999524
comp1320742_c0		-1.68277345	0.002999524
comp1320908_c0		-1.68277345	0.002999524
comp1320_c0		1.68277345	0.002999524
comp1322404_c0		1.68277345	0.002999524
comp1322668_c0	NP_001242705	1.68277345	0.002999524
comp1322841_c0	XP_003612679	-1.68277345	0.002999524
comp1323271_c0	CAN75436	1.68277345	0.002999524
comp1323446_c0		-1.68277345	0.002999524
comp1324809_c0		1.68277345	0.002999524
comp1325185_c0		-1.68277345	0.002999524
comp1325949_c0		-1.68277345	0.002999524
comp13259_c0		1.68277345	0.002999524
comp1326211_c0		1.68277345	0.002999524
comp1329142_c0		1.68277345	0.002999524
comp1329603_c0		1.68277345	0.002999524
comp1330115_c0		-1.68277345	0.002999524
comp1330721_c0	XP_002447687	1.68277345	0.002999524
comp13309_c0		1.68277345	0.002999524
comp1331068_c0		-1.68277345	0.002999524
comp1332577_c0		1.68277345	0.002999524
comp1332915_c0		1.68277345	0.002999524
comp1332963_c0	XP_003613802	-1.68277345	0.002999524
comp1333669_c0		-1.68277345	0.002999524
comp13341_c0		-1.68277345	0.002999524
comp1334237_c0		1.68277345	0.002999524
comp1334244_c0		-1.68277345	0.002999524
comp1334812_c0	XP_003597874	-1.68277345	0.002999524
comp1334911_c0		-1.68277345	0.002999524
comp1335359_c0		1.68277345	0.002999524
comp1336439_c0	XP_003609609	1.68277345	0.002999524
comp1337273_c0	CAN80284	1.68277345	0.002999524
comp1337487_c0		1.68277345	0.002999524
comp1337922_c0	AEX20500	1.68277345	0.002999524
comp1338047_c0		1.68277345	0.002999524
comp1338491_c0	XP_003629047	-1.68277345	0.002999524
comp1340176_c0		1.68277345	0.002999524
comp1340466_c0		-1.68277345	0.002999524
comp1340606_c0	XP_003555010	-1.68277345	0.002999524
comp1340771_c0		-1.68277345	0.002999524
comp1342278_c0		-1.68277345	0.002999524
comp1342873_c0		1.68277345	0.002999524
comp1343085_c0		1.68277345	0.002999524
comp1343821_c0		-1.68277345	0.002999524
comp1344018_c0		-1.68277345	0.002999524
comp1344746_c0		1.68277345	0.002999524
comp1345983_c0		1.68277345	0.002999524
comp1346408_c0	XP_003601089	-1.68277345	0.002999524
comp1346699_c0		-1.68277345	0.002999524
comp1346804_c0		1.68277345	0.002999524
comp1347810_c0	XP_003595960	1.68277345	0.002999524
comp1348071_c0		1.68277345	0.002999524
comp1348482_c0	NP_001238417	-1.68277345	0.002999524
comp1349251_c0		1.68277345	0.002999524
comp1349395_c0		-1.68277345	0.002999524
comp1349498_c0	EGU13642	1.68277345	0.002999524
comp1349565_c0		1.68277345	0.002999524
comp1351106_c0		-1.68277345	0.002999524
comp1351433_c0		-1.68277345	0.002999524
comp1351925_c0		1.68277345	0.002999524
comp1352648_c0		-1.68277345	0.002999524
comp1352712_c0		1.68277345	0.002999524
comp1353974_c0	XP_003613183	1.68277345	0.002999524
comp1354228_c0		1.68277345	0.002999524
comp1355263_c0		-1.68277345	0.002999524
comp1357200_c0		1.68277345	0.002999524
comp1357256_c0		-1.68277345	0.002999524
comp1358192_c0		-1.68277345	0.002999524
comp1358628_c0		1.68277345	0.002999524
comp1359945_c0		1.68277345	0.002999524
comp1359995_c0		-1.68277345	0.002999524
comp1360966_c0	XP_003602630	-1.68277345	0.002999524
comp1360987_c0		1.68277345	0.002999524
comp1361426_c0		1.68277345	0.002999524
comp1361766_c0	XP_003624183	1.68277345	0.002999524
comp13623_c0	XP_003628254	-1.68277345	0.002999524
comp1362481_c0		1.68277345	0.002999524
comp1362681_c0		1.68277345	0.002999524
comp1362719_c0		1.68277345	0.002999524
comp1362860_c0		-1.68277345	0.002999524
comp1363510_c0		1.68277345	0.002999524
comp1365629_c0		1.68277345	0.002999524
comp1365707_c0		-1.68277345	0.002999524
comp1365754_c0		1.68277345	0.002999524
comp1366228_c0		1.68277345	0.002999524
comp1367255_c0		1.68277345	0.002999524
comp1368540_c0		1.68277345	0.002999524
comp13687_c0		-1.68277345	0.002999524
comp1369247_c0		-1.68277345	0.002999524
comp1369614_c0		-1.68277345	0.002999524
comp1370275_c0		-1.68277345	0.002999524
comp1370473_c0		-1.68277345	0.002999524
comp13707_c0		-1.68277345	0.002999524
comp1371018_c0	CAC80025	-1.68277345	0.002999524
comp1371855_c0		1.68277345	0.002999524
comp1372098_c0		1.68277345	0.002999524
comp1372418_c0		-1.68277345	0.002999524
comp1373141_c0		-1.68277345	0.002999524
comp1373164_c0		-1.68277345	0.002999524
comp1373725_c0	XP_003617371	1.68277345	0.002999524
comp1373770_c0		-1.68277345	0.002999524
comp1374009_c0		-1.68277345	0.002999524
comp1374063_c0		1.68277345	0.002999524
comp1374805_c0		1.68277345	0.002999524
comp1376034_c0		1.68277345	0.002999524
comp1377480_c0		1.68277345	0.002999524
comp1377923_c0		1.68277345	0.002999524
comp1378339_c0		1.68277345	0.002999524
comp1379660_c0		1.68277345	0.002999524
comp1379725_c0	XP_003628022	-1.68277345	0.002999524
comp1380777_c0		1.68277345	0.002999524
comp13808_c0		-1.68277345	0.002999524
comp1381548_c0		-1.68277345	0.002999524
comp1381564_c0		-1.68277345	0.002999524
comp1383819_c0		1.68277345	0.002999524
comp1384146_c0		-1.68277345	0.002999524
comp1385005_c0		-1.68277345	0.002999524
comp13851_c0		-1.68277345	0.002999524
comp1385568_c0		1.68277345	0.002999524
comp1386054_c0	XP_003638683	-1.68277345	0.002999524
comp1388573_c0	XP_001930668	1.68277345	0.002999524
comp1389454_c0		1.68277345	0.002999524
comp13897_c0	AAR13295	1.68277345	0.002999524
comp1390011_c0		1.68277345	0.002999524
comp1391643_c0		1.68277345	0.002999524
comp1391824_c0		-1.68277345	0.002999524
comp1392429_c0		1.68277345	0.002999524
comp1393497_c0		-1.68277345	0.002999524
comp1393777_c0		1.68277345	0.002999524
comp1394253_c0	XP_003592187	-1.68277345	0.002999524
comp1394735_c0	XP_003538979	-1.68277345	0.002999524
comp13957_c0		1.68277345	0.002999524
comp1396262_c0		1.68277345	0.002999524
comp1396576_c0		-1.68277345	0.002999524
comp1397105_c0		1.68277345	0.002999524
comp1398122_c0		-1.68277345	0.002999524
comp1400496_c0		1.68277345	0.002999524
comp1401203_c0		1.68277345	0.002999524
comp1401645_c0		-1.68277345	0.002999524
comp1401656_c0		1.68277345	0.002999524
comp1402573_c0		1.68277345	0.002999524
comp1403220_c0		-1.68277345	0.002999524
comp1403292_c0		1.68277345	0.002999524
comp1403612_c0		1.68277345	0.002999524
comp14058_c0		1.68277345	0.002999524
comp1406145_c0		-1.68277345	0.002999524
comp1406879_c0		1.68277345	0.002999524
comp1407253_c0		1.68277345	0.002999524
comp1407595_c0		-1.68277345	0.002999524
comp1408384_c0		1.68277345	0.002999524
comp1410451_c0		-1.68277345	0.002999524
comp1411087_c0		1.68277345	0.002999524
comp1411400_c0		1.68277345	0.002999524
comp1411597_c0		-1.68277345	0.002999524
comp1412014_c0		1.68277345	0.002999524
comp1412038_c0		-1.68277345	0.002999524
comp1412703_c0		1.68277345	0.002999524
comp1414712_c0		1.68277345	0.002999524
comp1415097_c0		1.68277345	0.002999524
comp1416183_c0		1.68277345	0.002999524
comp1416725_c0	XP_003617141	1.68277345	0.002999524
comp1417465_c0		1.68277345	0.002999524
comp1419605_c0		1.68277345	0.002999524
comp1420030_c0		-1.68277345	0.002999524
comp1420834_c0		1.68277345	0.002999524
comp1422224_c0		1.68277345	0.002999524
comp1422774_c0		-1.68277345	0.002999524
comp14237_c0		1.68277345	0.002999524
comp14238_c0		-1.68277345	0.002999524
comp1424869_c0	XP_003602662	1.68277345	0.002999524
comp1426533_c0		-1.68277345	0.002999524
comp1426672_c0		1.68277345	0.002999524
comp1427086_c0		1.68277345	0.002999524
comp1427282_c0	XP_003595264	1.68277345	0.002999524
comp1427905_c0	XP_003593286	1.68277345	0.002999524
comp1428575_c0		1.68277345	0.002999524
comp1429393_c0		1.68277345	0.002999524
comp14297_c0		1.68277345	0.002999524
comp1431393_c0	XP_003600048	1.68277345	0.002999524
comp14325_c0		1.68277345	0.002999524
comp1432686_c0		-1.68277345	0.002999524
comp1433574_c0		-1.68277345	0.002999524
comp1433630_c0	AAG60117	1.68277345	0.002999524
comp1433767_c0		1.68277345	0.002999524
comp1436569_c0		1.68277345	0.002999524
comp1436863_c0		-1.68277345	0.002999524
comp1440149_c0	XP_003629833	-1.68277345	0.002999524
comp14455_c0		1.68277345	0.002999524
comp14464_c0		-1.68277345	0.002999524
comp1446784_c0		-1.68277345	0.002999524
comp1448590_c0		1.68277345	0.002999524
comp1449725_c0		1.68277345	0.002999524
comp1450026_c0		1.68277345	0.002999524
comp1450821_c0		1.68277345	0.002999524
comp1451988_c0		-1.68277345	0.002999524
comp1451_c0		1.68277345	0.002999524
comp1455864_c0		-1.68277345	0.002999524
comp1457975_c0		1.68277345	0.002999524
comp1460171_c0		1.68277345	0.002999524
comp1462914_c0	XP_002280138	1.68277345	0.002999524
comp1464002_c0		-1.68277345	0.002999524
comp1465430_c0		1.68277345	0.002999524
comp14654_c0	XP_003619392	1.68277345	0.002999524
comp1467228_c0		1.68277345	0.002999524
comp1470187_c0	XP_003551446	1.68277345	0.002999524
comp1470811_c0		1.68277345	0.002999524
comp1471120_c0		1.68277345	0.002999524
comp1481409_c0		-1.68277345	0.002999524
comp1481453_c0	XP_003628959	1.68277345	0.002999524
comp1482030_c0		-1.68277345	0.002999524
comp1484039_c0		-1.68277345	0.002999524
comp1485053_c0	XP_003606968	-1.68277345	0.002999524
comp1485606_c0	XP_003612999	-1.68277345	0.002999524
comp1487193_c0	XP_003630921	-1.68277345	0.002999524
comp1488426_c0		1.68277345	0.002999524
comp1489307_c0	XP_003555546	1.68277345	0.002999524
comp1490342_c0	AAO23002	1.68277345	0.002999524
comp1493838_c0		1.68277345	0.002999524
comp1494428_c0		1.68277345	0.002999524
comp1495814_c0		1.68277345	0.002999524
comp14964_c0		1.68277345	0.002999524
comp1497271_c0		-1.68277345	0.002999524
comp1498420_c0		1.68277345	0.002999524
comp1498703_c0		1.68277345	0.002999524
comp1500977_c0		1.68277345	0.002999524
comp1501400_c0		1.68277345	0.002999524
comp1503673_c0		1.68277345	0.002999524
comp1504886_c0		-1.68277345	0.002999524
comp1505061_c0		1.68277345	0.002999524
comp1505460_c0		1.68277345	0.002999524
comp1516403_c0		1.68277345	0.002999524
comp1516800_c0		1.68277345	0.002999524
comp1517374_c0		1.68277345	0.002999524
comp1518919_c0		1.68277345	0.002999524
comp1520665_c0		1.68277345	0.002999524
comp1521391_c0		-1.68277345	0.002999524
comp15218_c0		1.68277345	0.002999524
comp1521902_c0		-1.68277345	0.002999524
comp1522266_c0		1.68277345	0.002999524
comp1528_c0		1.68277345	0.002999524
comp1530141_c0		1.68277345	0.002999524
comp1536159_c0		1.68277345	0.002999524
comp1538471_c0		-1.68277345	0.002999524
comp1542465_c0	XP_003590989	-1.68277345	0.002999524
comp15450_c0		1.68277345	0.002999524
comp1545533_c0		-1.68277345	0.002999524
comp1546402_c0		1.68277345	0.002999524
comp1548385_c0	XP_003588754	-1.68277345	0.002999524
comp1553245_c0		-1.68277345	0.002999524
comp1561555_c0		-1.68277345	0.002999524
comp1563418_c0		1.68277345	0.002999524
comp15647_c0		-1.68277345	0.002999524
comp1565775_c0	NP_001240909	1.68277345	0.002999524
comp15671_c0		1.68277345	0.002999524
comp1567645_c0		1.68277345	0.002999524
comp15693_c0		1.68277345	0.002999524
comp1569590_c0		1.68277345	0.002999524
comp1570852_c0		-1.68277345	0.002999524
comp15771_c0		-1.68277345	0.002999524
comp15804_c0		1.68277345	0.002999524
comp1580922_c0	NP_001242315	1.68277345	0.002999524
comp15850_c0	CAC05492	1.68277345	0.002999524
comp15891_c0	NP_001239909	1.68277345	0.002999524
comp1591993_c0	XP_003524441	1.68277345	0.002999524
comp1594819_c0		-1.68277345	0.002999524
comp15984_c0		-1.68277345	0.002999524
comp1601887_c0		1.68277345	0.002999524
comp1609751_c0		-1.68277345	0.002999524
comp1622923_c0		1.68277345	0.002999524
comp1623294_c0		1.68277345	0.002999524
comp1624421_c0		1.68277345	0.002999524
comp16286_c0		1.68277345	0.002999524
comp1635252_c0		1.68277345	0.002999524
comp16365_c0		-1.68277345	0.002999524
comp16380_c0		1.68277345	0.002999524
comp1639_c0		1.68277345	0.002999524
comp16463_c0	XP_003596387	1.68277345	0.002999524
comp1649827_c0		1.68277345	0.002999524
comp1656023_c0		1.68277345	0.002999524
comp1659370_c0		-1.68277345	0.002999524
comp16703_c0		1.68277345	0.002999524
comp1671066_c0	XP_003597884	1.68277345	0.002999524
comp16758_c0		1.68277345	0.002999524
comp16775_c0		1.68277345	0.002999524
comp1688852_c0		1.68277345	0.002999524
comp1690009_c0		1.68277345	0.002999524
comp16922_c0	XP_003626126	1.68277345	0.002999524
comp1700831_c0		1.68277345	0.002999524
comp17029_c0		1.68277345	0.002999524
comp17037_c0		1.68277345	0.002999524
comp17085_c0	CBI16346	-1.68277345	0.002999524
comp1714004_c0		-1.68277345	0.002999524
comp1714448_c0		-1.68277345	0.002999524
comp1714808_c0		1.68277345	0.002999524
comp1715980_c0		-1.68277345	0.002999524
comp1717035_c0		-1.68277345	0.002999524
comp1717767_c0		-1.68277345	0.002999524
comp1718042_c0		-1.68277345	0.002999524
comp1719395_c0	CAN83300	1.68277345	0.002999524
comp1719942_c0		-1.68277345	0.002999524
comp1721388_c0		-1.68277345	0.002999524
comp1721526_c0	YP_001381687	-1.68277345	0.002999524
comp1722363_c0	XP_003615216	1.68277345	0.002999524
comp1722947_c0		1.68277345	0.002999524
comp1723029_c0		1.68277345	0.002999524
comp1723656_c0		-1.68277345	0.002999524
comp1724885_c0		1.68277345	0.002999524
comp1725180_c0		1.68277345	0.002999524
comp17260_c0		-1.68277345	0.002999524
comp1726313_c0	AAW24716	1.68277345	0.002999524
comp1726443_c0		1.68277345	0.002999524
comp1726821_c0	XP_003609562	1.68277345	0.002999524
comp1727200_c0		1.68277345	0.002999524
comp1727357_c0		1.68277345	0.002999524
comp1727471_c0		-1.68277345	0.002999524
comp1727927_c0		-1.68277345	0.002999524
comp1727978_c0		1.68277345	0.002999524
comp1728422_c0		-1.68277345	0.002999524
comp1729967_c0		1.68277345	0.002999524
comp1729_c0		1.68277345	0.002999524
comp1730233_c0		1.68277345	0.002999524
comp1730439_c0		1.68277345	0.002999524
comp1731188_c0	XP_003607842	1.68277345	0.002999524
comp1732138_c0		1.68277345	0.002999524
comp1733374_c0		-1.68277345	0.002999524
comp1733475_c0	XP_003518269	1.68277345	0.002999524
comp1733508_c0		1.68277345	0.002999524
comp1735774_c0		-1.68277345	0.002999524
comp1737259_c0		1.68277345	0.002999524
comp1737296_c0		1.68277345	0.002999524
comp1737984_c0		-1.68277345	0.002999524
comp1738335_c0		-1.68277345	0.002999524
comp1738741_c0		-1.68277345	0.002999524
comp1739940_c0		-1.68277345	0.002999524
comp1739971_c0	XP_003614052	1.68277345	0.002999524
comp1740572_c0	XP_001775373	1.68277345	0.002999524
comp1741310_c0		1.68277345	0.002999524
comp1741624_c0		1.68277345	0.002999524
comp1741778_c0	XP_003588753	-1.68277345	0.002999524
comp1743236_c0		1.68277345	0.002999524
comp1743472_c0		1.68277345	0.002999524
comp1744107_c0		-1.68277345	0.002999524
comp1745613_c0		1.68277345	0.002999524
comp1747143_c0		1.68277345	0.002999524
comp1747195_c0		-1.68277345	0.002999524
comp1748885_c0	XP_003622986	1.68277345	0.002999524
comp1749781_c0		-1.68277345	0.002999524
comp1749838_c0		1.68277345	0.002999524
comp1749889_c0		1.68277345	0.002999524
comp1749925_c0		-1.68277345	0.002999524
comp1750933_c0	XP_003601189	-1.68277345	0.002999524
comp1751516_c0		1.68277345	0.002999524
comp1751655_c0		1.68277345	0.002999524
comp1754161_c0	NP_001235430	1.68277345	0.002999524
comp1754425_c0		-1.68277345	0.002999524
comp1755261_c0		1.68277345	0.002999524
comp1755791_c0		1.68277345	0.002999524
comp1756236_c0		1.68277345	0.002999524
comp1756391_c0		-1.68277345	0.002999524
comp1757293_c0	XP_003520722	-1.68277345	0.002999524
comp1758315_c0		-1.68277345	0.002999524
comp1758471_c0		1.68277345	0.002999524
comp1762556_c0		1.68277345	0.002999524
comp1765157_c0	XP_003517934	1.68277345	0.002999524
comp1766102_c0		1.68277345	0.002999524
comp1766150_c0		1.68277345	0.002999524
comp1766782_c0		-1.68277345	0.002999524
comp1768540_c0		-1.68277345	0.002999524
comp1769409_c0	ABN08841	1.68277345	0.002999524
comp1769632_c0		1.68277345	0.002999524
comp1771460_c0		-1.68277345	0.002999524
comp1771466_c0		1.68277345	0.002999524
comp1771797_c0		1.68277345	0.002999524
comp1772083_c0		-1.68277345	0.002999524
comp1774492_c0		1.68277345	0.002999524
comp1774614_c0		-1.68277345	0.002999524
comp1775427_c0		-1.68277345	0.002999524
comp1776299_c0		-1.68277345	0.002999524
comp1776769_c0	ABD28354	-1.68277345	0.002999524
comp1778247_c0		1.68277345	0.002999524
comp1778432_c0		-1.68277345	0.002999524
comp1779077_c0	CAN76698	-1.68277345	0.002999524
comp1779155_c0		1.68277345	0.002999524
comp1779955_c0		1.68277345	0.002999524
comp1781219_c0		1.68277345	0.002999524
comp1781565_c0		1.68277345	0.002999524
comp1781801_c0		-1.68277345	0.002999524
comp1782656_c0	XP_003631123	-1.68277345	0.002999524
comp1783288_c0		-1.68277345	0.002999524
comp1784486_c0		-1.68277345	0.002999524
comp1787441_c0	XP_003620480	1.68277345	0.002999524
comp1788258_c0		-1.68277345	0.002999524
comp1788518_c0		-1.68277345	0.002999524
comp1791671_c0	AAO23078	-1.68277345	0.002999524
comp1792289_c0		1.68277345	0.002999524
comp1792418_c0		1.68277345	0.002999524
comp1792581_c0		1.68277345	0.002999524
comp1792608_c0		-1.68277345	0.002999524
comp1792798_c0		-1.68277345	0.002999524
comp1794703_c0		1.68277345	0.002999524
comp1796238_c0	XP_003630734	1.68277345	0.002999524
comp1796355_c0		1.68277345	0.002999524
comp1796549_c0		1.68277345	0.002999524
comp179751_c0		1.68277345	0.002999524
comp1798207_c0		1.68277345	0.002999524
comp1798835_c0		-1.68277345	0.002999524
comp1799076_c0		-1.68277345	0.002999524
comp1801391_c0		1.68277345	0.002999524
comp1804687_c0		1.68277345	0.002999524
comp1804722_c0		1.68277345	0.002999524
comp1805625_c0		-1.68277345	0.002999524
comp1807521_c0	XP_003590417	-1.68277345	0.002999524
comp1807651_c0		-1.68277345	0.002999524
comp1808675_c0		-1.68277345	0.002999524
comp1809625_c0		-1.68277345	0.002999524
comp1810671_c0		1.68277345	0.002999524
comp1812921_c0		1.68277345	0.002999524
comp1813199_c0	XP_003610666	1.68277345	0.002999524
comp1813589_c0		1.68277345	0.002999524
comp1817139_c0		-1.68277345	0.002999524
comp1818673_c0		1.68277345	0.002999524
comp1819613_c0		-1.68277345	0.002999524
comp18196_c0		-1.68277345	0.002999524
comp1820067_c0	ABN08841	1.68277345	0.002999524
comp1821134_c0	XP_003600795	1.68277345	0.002999524
comp1821468_c0		1.68277345	0.002999524
comp1822715_c0	ABN06064	-1.68277345	0.002999524
comp1823633_c0		-1.68277345	0.002999524
comp1824114_c0		-1.68277345	0.002999524
comp18241_c0		1.68277345	0.002999524
comp1824734_c0		1.68277345	0.002999524
comp182679_c0		-1.68277345	0.002999524
comp1826835_c0		1.68277345	0.002999524
comp1826899_c0		-1.68277345	0.002999524
comp1827258_c0	XP_003612194	1.68277345	0.002999524
comp1829586_c0		-1.68277345	0.002999524
comp1832754_c0		1.68277345	0.002999524
comp1837298_c0		1.68277345	0.002999524
comp1838554_c0		1.68277345	0.002999524
comp1838981_c0		1.68277345	0.002999524
comp1840251_c0		1.68277345	0.002999524
comp1841493_c0		1.68277345	0.002999524
comp1841755_c0		1.68277345	0.002999524
comp1841843_c0		1.68277345	0.002999524
comp1843306_c0		1.68277345	0.002999524
comp1845923_c0	XP_002531028	1.68277345	0.002999524
comp1846371_c0		1.68277345	0.002999524
comp1848828_c0		1.68277345	0.002999524
comp1853_c0		-1.68277345	0.002999524
comp1854268_c0		-1.68277345	0.002999524
comp1854835_c0		1.68277345	0.002999524
comp1856150_c0		1.68277345	0.002999524
comp1860390_c0		1.68277345	0.002999524
comp1864897_c0		1.68277345	0.002999524
comp1867730_c0		-1.68277345	0.002999524
comp1871238_c0		1.68277345	0.002999524
comp1872196_c0		1.68277345	0.002999524
comp1873343_c0		-1.68277345	0.002999524
comp1876584_c0	XP_003636529	1.68277345	0.002999524
comp1876915_c0	XP_003612374	1.68277345	0.002999524
comp1879421_c0		1.68277345	0.002999524
comp1879643_c0		1.68277345	0.002999524
comp1880225_c0		1.68277345	0.002999524
comp18810_c0		1.68277345	0.002999524
comp1881785_c0		1.68277345	0.002999524
comp1886290_c0	XP_003608360	1.68277345	0.002999524
comp1886719_c0		-1.68277345	0.002999524
comp1886_c0		1.68277345	0.002999524
comp1887536_c0	ABD32333	1.68277345	0.002999524
comp1890906_c0	XP_003539653	1.68277345	0.002999524
comp1890948_c0		-1.68277345	0.002999524
comp1899970_c0		-1.68277345	0.002999524
comp1907887_c0	EGP89169	1.68277345	0.002999524
comp19118_c0		1.68277345	0.002999524
comp1912502_c0		-1.68277345	0.002999524
comp1917063_c0		1.68277345	0.002999524
comp1917697_c0		-1.68277345	0.002999524
comp1920543_c0	XP_003628726	-1.68277345	0.002999524
comp1927681_c0		1.68277345	0.002999524
comp1935047_c0		1.68277345	0.002999524
comp1937189_c0		-1.68277345	0.002999524
comp1942996_c0		1.68277345	0.002999524
comp19437_c0		-1.68277345	0.002999524
comp1944016_c0		1.68277345	0.002999524
comp194650_c0		1.68277345	0.002999524
comp1949058_c0		-1.68277345	0.002999524
comp1949849_c0		1.68277345	0.002999524
comp1950466_c0		1.68277345	0.002999524
comp1952625_c0		1.68277345	0.002999524
comp1961370_c0		1.68277345	0.002999524
comp1975678_c0		1.68277345	0.002999524
comp1984811_c0		1.68277345	0.002999524
comp1990568_c0	XP_003616668	1.68277345	0.002999524
comp1991065_c0	ACJ85829	1.68277345	0.002999524
comp1992055_c0		1.68277345	0.002999524
comp2000547_c0		1.68277345	0.002999524
comp2003826_c0		-1.68277345	0.002999524
comp2008574_c0		-1.68277345	0.002999524
comp2008714_c0		-1.68277345	0.002999524
comp2010244_c0	XP_387107	1.68277345	0.002999524
comp2022636_c0		1.68277345	0.002999524
comp2033283_c0		1.68277345	0.002999524
comp2045291_c0		1.68277345	0.002999524
comp2068_c0	XP_003516310	1.68277345	0.002999524
comp2071572_c0		-1.68277345	0.002999524
comp20925_c0		1.68277345	0.002999524
comp210203_c0		1.68277345	0.002999524
comp21137_c0		1.68277345	0.002999524
comp2118311_c0	XP_002521996	1.68277345	0.002999524
comp2119706_c0		-1.68277345	0.002999524
comp2140337_c0		-1.68277345	0.002999524
comp2140906_c0		-1.68277345	0.002999524
comp2147_c0		1.68277345	0.002999524
comp2150035_c0		-1.68277345	0.002999524
comp2163479_c0		1.68277345	0.002999524
comp21664_c0		-1.68277345	0.002999524
comp2190093_c0		-1.68277345	0.002999524
comp219434_c0		1.68277345	0.002999524
comp22462_c0		1.68277345	0.002999524
comp2288_c0		1.68277345	0.002999524
comp23191_c0		1.68277345	0.002999524
comp23379_c0		1.68277345	0.002999524
comp23467_c0		1.68277345	0.002999524
comp24068_c0		1.68277345	0.002999524
comp2406931_c0	XP_003538960	1.68277345	0.002999524
comp24073_c0	;XP_002873417	-1.68277345	0.002999524
comp2422499_c0		1.68277345	0.002999524
comp2452596_c0	XP_003610281	1.68277345	0.002999524
comp2463436_c0		-1.68277345	0.002999524
comp24635_c0	XP_003620341	-1.68277345	0.002999524
comp24972_c0	XP_003606747	-1.68277345	0.002999524
comp25103_c0		1.68277345	0.002999524
comp252094_c0		-1.68277345	0.002999524
comp2532296_c0		-1.68277345	0.002999524
comp25540_c0		-1.68277345	0.002999524
comp2555_c0		-1.68277345	0.002999524
comp2571939_c0		1.68277345	0.002999524
comp25932_c0		-1.68277345	0.002999524
comp263395_c0		1.68277345	0.002999524
comp2639364_c0		-1.68277345	0.002999524
comp26575_c0	XP_003593545	-1.68277345	0.002999524
comp265977_c0		1.68277345	0.002999524
comp2722_c0		1.68277345	0.002999524
comp27470_c0	XP_003637457	-1.68277345	0.002999524
comp27514_c0		1.68277345	0.002999524
comp27818_c0		-1.68277345	0.002999524
comp282673_c0	XP_003613519	1.68277345	0.002999524
comp2841_c0		1.68277345	0.002999524
comp285154_c0		1.68277345	0.002999524
comp2881_c0		-1.68277345	0.002999524
comp293853_c0		1.68277345	0.002999524
comp29402_c0		1.68277345	0.002999524
comp29413_c0		-1.68277345	0.002999524
comp29423_c0		-1.68277345	0.002999524
comp29568_c0	XP_003625756	-1.68277345	0.002999524
comp29805_c0	XP_003607193	-1.68277345	0.002999524
comp2990_c0		1.68277345	0.002999524
comp2995_c0	XP_003588266	1.68277345	0.002999524
comp30163_c0	NP_001238122	1.68277345	0.002999524
comp30258_c0		-1.68277345	0.002999524
comp30762_c0		1.68277345	0.002999524
comp308880_c0		1.68277345	0.002999524
comp309251_c0		1.68277345	0.002999524
comp310619_c0	XP_003630434	1.68277345	0.002999524
comp31152_c0		-1.68277345	0.002999524
comp31165_c0		-1.68277345	0.002999524
comp311681_c0		-1.68277345	0.002999524
comp31212_c0		-1.68277345	0.002999524
comp31220_c0	XP_003629365	-1.68277345	0.002999524
comp31337_c0	XP_003604971	1.68277345	0.002999524
comp31357_c0		1.68277345	0.002999524
comp315253_c0		1.68277345	0.002999524
comp31624_c0		-1.68277345	0.002999524
comp31747_c0	XP_003616120	-1.68277345	0.002999524
comp319119_c0		-1.68277345	0.002999524
comp31939_c0		1.68277345	0.002999524
comp31943_c0		-1.68277345	0.002999524
comp32132_c0		-1.68277345	0.002999524
comp32359_c0	XP_003609181	1.68277345	0.002999524
comp32387_c0		-1.68277345	0.002999524
comp32690_c0		-1.68277345	0.002999524
comp32719_c0		1.68277345	0.002999524
comp3274_c0		-1.68277345	0.002999524
comp33192_c0	XP_003600615;XP_003600617	-1.68277345	0.002999524
comp33325_c0	XP_003611238	-1.68277345	0.002999524
comp33528_c0		-1.68277345	0.002999524
comp33535_c0	XP_003604266	1.68277345	0.002999524
comp33584_c0		1.68277345	0.002999524
comp33903_c0	XP_003591106;XP_003613256	1.68277345	0.002999524
comp33989_c0		-1.68277345	0.002999524
comp34126_c0		1.68277345	0.002999524
comp34153_c0		1.68277345	0.002999524
comp3418_c0		1.68277345	0.002999524
comp343194_c0		1.68277345	0.002999524
comp3435_c0		-1.68277345	0.002999524
comp34522_c0		-1.68277345	0.002999524
comp34560_c0		-1.68277345	0.002999524
comp34599_c0	XP_003624453	1.68277345	0.002999524
comp34627_c0		-1.68277345	0.002999524
comp34630_c0	XP_003537778	-1.68277345	0.002999524
comp3466_c0	XP_002517768	1.68277345	0.002999524
comp35012_c0		1.68277345	0.002999524
comp350383_c0		-1.68277345	0.002999524
comp35053_c0		1.68277345	0.002999524
comp35112_c0		-1.68277345	0.002999524
comp35284_c0		-1.68277345	0.002999524
comp35309_c0	XP_003626912	-1.68277345	0.002999524
comp353270_c0		1.68277345	0.002999524
comp35338_c0		1.68277345	0.002999524
comp35382_c0	XP_003541898	1.68277345	0.002999524
comp35414_c0		1.68277345	0.002999524
comp355989_c0		1.68277345	0.002999524
comp356382_c0	XP_003592698	1.68277345	0.002999524
comp36065_c0		1.68277345	0.002999524
comp36129_c0		-1.68277345	0.002999524
comp36180_c0	CAN69344	1.68277345	0.002999524
comp36377_c0		1.68277345	0.002999524
comp36386_c0		1.68277345	0.002999524
comp36450_c0	XP_003598111	-1.68277345	0.002999524
comp364823_c0		-1.68277345	0.002999524
comp36487_c0		-1.68277345	0.002999524
comp36497_c0		1.68277345	0.002999524
comp36556_c0		1.68277345	0.002999524
comp365588_c0		1.68277345	0.002999524
comp36574_c0		-1.68277345	0.002999524
comp365990_c0		-1.68277345	0.002999524
comp367725_c0	XP_003589912	1.68277345	0.002999524
comp36784_c0		1.68277345	0.002999524
comp36812_c0		1.68277345	0.002999524
comp36846_c0		-1.68277345	0.002999524
comp3696_c0		1.68277345	0.002999524
comp369718_c0		1.68277345	0.002999524
comp37042_c0	XP_003553846	-1.68277345	0.002999524
comp37097_c0	XP_003600264	1.68277345	0.002999524
comp37186_c0		-1.68277345	0.002999524
comp37364_c0		1.68277345	0.002999524
comp37429_c0	ACJ85501	1.68277345	0.002999524
comp37736_c0		-1.68277345	0.002999524
comp37810_c0		-1.68277345	0.002999524
comp37993_c0	XP_003517639	-1.68277345	0.002999524
comp38016_c0		1.68277345	0.002999524
comp38042_c0		-1.68277345	0.002999524
comp38121_c0		-1.68277345	0.002999524
comp38137_c0		-1.68277345	0.002999524
comp38147_c0		-1.68277345	0.002999524
comp38262_c0		-1.68277345	0.002999524
comp38283_c0		-1.68277345	0.002999524
comp38321_c0		1.68277345	0.002999524
comp38409_c0	XP_003606539;XP_003598006	-1.68277345	0.002999524
comp38532_c0		1.68277345	0.002999524
comp38753_c0		-1.68277345	0.002999524
comp38877_c0		1.68277345	0.002999524
comp38937_c0		-1.68277345	0.002999524
comp389399_c0	XP_003638544	1.68277345	0.002999524
comp38961_c0		1.68277345	0.002999524
comp38996_c0		-1.68277345	0.002999524
comp3908_c0		1.68277345	0.002999524
comp395328_c0	XP_003594658	1.68277345	0.002999524
comp39598_c0		1.68277345	0.002999524
comp396347_c0		1.68277345	0.002999524
comp39766_c0		-1.68277345	0.002999524
comp398100_c0	XP_003618190	-1.68277345	0.002999524
comp39843_c0		1.68277345	0.002999524
comp398673_c0		-1.68277345	0.002999524
comp400051_c0		-1.68277345	0.002999524
comp40141_c0		-1.68277345	0.002999524
comp40168_c0		-1.68277345	0.002999524
comp40179_c0		1.68277345	0.002999524
comp402533_c0		1.68277345	0.002999524
comp40530_c0		1.68277345	0.002999524
comp40779_c0		-1.68277345	0.002999524
comp40795_c0		-1.68277345	0.002999524
comp40832_c0		-1.68277345	0.002999524
comp41039_c0		-1.68277345	0.002999524
comp410808_c0	XP_003595844	-1.68277345	0.002999524
comp41083_c0		-1.68277345	0.002999524
comp41157_c0		1.68277345	0.002999524
comp41189_c0	XP_003550194	-1.68277345	0.002999524
comp41311_c0		1.68277345	0.002999524
comp41577_c0		-1.68277345	0.002999524
comp418297_c0		1.68277345	0.002999524
comp4183_c0		1.68277345	0.002999524
comp418488_c0		1.68277345	0.002999524
comp420079_c0	XP_003598457	1.68277345	0.002999524
comp42140_c0		1.68277345	0.002999524
comp421702_c0		1.68277345	0.002999524
comp421805_c0		1.68277345	0.002999524
comp42284_c0		-1.68277345	0.002999524
comp42346_c0		1.68277345	0.002999524
comp42409_c0		1.68277345	0.002999524
comp424880_c0		-1.68277345	0.002999524
comp42565_c0		-1.68277345	0.002999524
comp426297_c0		1.68277345	0.002999524
comp42698_c0		-1.68277345	0.002999524
comp42759_c0		1.68277345	0.002999524
comp43008_c0	XP_003621926	-1.68277345	0.002999524
comp43130_c0		1.68277345	0.002999524
comp43138_c0		1.68277345	0.002999524
comp43191_c0	CAB82966	-1.68277345	0.002999524
comp435261_c0		1.68277345	0.002999524
comp437888_c0		1.68277345	0.002999524
comp43788_c0		-1.68277345	0.002999524
comp43800_c0		-1.68277345	0.002999524
comp4382_c0		1.68277345	0.002999524
comp44086_c0		-1.68277345	0.002999524
comp4414_c0		1.68277345	0.002999524
comp44363_c0		-1.68277345	0.002999524
comp4437_c0	XP_003555619	-1.68277345	0.002999524
comp44393_c0		1.68277345	0.002999524
comp44474_c0		-1.68277345	0.002999524
comp44484_c0		-1.68277345	0.002999524
comp44495_c0		-1.68277345	0.002999524
comp4452_c0		-1.68277345	0.002999524
comp44533_c0		-1.68277345	0.002999524
comp44605_c0		-1.68277345	0.002999524
comp44722_c0		-1.68277345	0.002999524
comp44808_c0		1.68277345	0.002999524
comp44815_c0		-1.68277345	0.002999524
comp4492_c0		1.68277345	0.002999524
comp45417_c0		1.68277345	0.002999524
comp454849_c0		-1.68277345	0.002999524
comp456010_c0		1.68277345	0.002999524
comp457273_c0		-1.68277345	0.002999524
comp45740_c0		-1.68277345	0.002999524
comp45819_c0	XP_003619958	-1.68277345	0.002999524
comp46057_c0		-1.68277345	0.002999524
comp460665_c0		1.68277345	0.002999524
comp46208_c0		-1.68277345	0.002999524
comp46275_c0	XP_003556672	1.68277345	0.002999524
comp463285_c0		-1.68277345	0.002999524
comp47123_c0		-1.68277345	0.002999524
comp4725_c0		-1.68277345	0.002999524
comp473115_c0		-1.68277345	0.002999524
comp4737_c0		-1.68277345	0.002999524
comp47641_c0		1.68277345	0.002999524
comp477167_c0		1.68277345	0.002999524
comp478447_c0		1.68277345	0.002999524
comp4800_c0		-1.68277345	0.002999524
comp48030_c0		1.68277345	0.002999524
comp48034_c0		1.68277345	0.002999524
comp48170_c0		-1.68277345	0.002999524
comp48247_c0		-1.68277345	0.002999524
comp48665_c0	;XP_003534146	1.68277345	0.002999524
comp4878_c0		1.68277345	0.002999524
comp48826_c0		-1.68277345	0.002999524
comp48919_c0		1.68277345	0.002999524
comp492346_c0	XP_003596688	-1.68277345	0.002999524
comp49247_c0	XP_003637894	-1.68277345	0.002999524
comp493184_c0		-1.68277345	0.002999524
comp495435_c0		-1.68277345	0.002999524
comp4954_c0		1.68277345	0.002999524
comp49611_c0	XP_003636109	-1.68277345	0.002999524
comp497243_c0	XP_003616928	-1.68277345	0.002999524
comp4980_c0		1.68277345	0.002999524
comp498877_c0	XP_003605170	-1.68277345	0.002999524
comp501745_c0		-1.68277345	0.002999524
comp5023_c0		1.68277345	0.002999524
comp502875_c0		-1.68277345	0.002999524
comp504704_c0		1.68277345	0.002999524
comp505549_c0		1.68277345	0.002999524
comp5058_c0		-1.68277345	0.002999524
comp50602_c0	XP_003614049;	1.68277345	0.002999524
comp50737_c0		-1.68277345	0.002999524
comp508242_c0		1.68277345	0.002999524
comp509948_c0		1.68277345	0.002999524
comp51056_c0		1.68277345	0.002999524
comp51245_c0		-1.68277345	0.002999524
comp515449_c0		1.68277345	0.002999524
comp516288_c0		1.68277345	0.002999524
comp516748_c0		-1.68277345	0.002999524
comp517599_c0		1.68277345	0.002999524
comp520940_c0		1.68277345	0.002999524
comp521663_c0		1.68277345	0.002999524
comp521788_c0		-1.68277345	0.002999524
comp522784_c0		1.68277345	0.002999524
comp523567_c0	XP_003624880	1.68277345	0.002999524
comp52446_c3		1.68277345	0.002999524
comp528433_c0		1.68277345	0.002999524
comp5298_c0		1.68277345	0.002999524
comp537644_c0		-1.68277345	0.002999524
comp537737_c0		1.68277345	0.002999524
comp538967_c0		-1.68277345	0.002999524
comp539047_c0		-1.68277345	0.002999524
comp539334_c0		-1.68277345	0.002999524
comp539677_c0		1.68277345	0.002999524
comp540490_c0	XP_003637590	1.68277345	0.002999524
comp540640_c0		-1.68277345	0.002999524
comp543789_c0		-1.68277345	0.002999524
comp543943_c0		-1.68277345	0.002999524
comp545637_c0		-1.68277345	0.002999524
comp547538_c0		1.68277345	0.002999524
comp548220_c0		1.68277345	0.002999524
comp549488_c0		1.68277345	0.002999524
comp5496_c0		1.68277345	0.002999524
comp553905_c0		-1.68277345	0.002999524
comp55445_c0		-1.68277345	0.002999524
comp556667_c0	XP_003637071	1.68277345	0.002999524
comp556730_c0		-1.68277345	0.002999524
comp561562_c0		1.68277345	0.002999524
comp56274_c0	XP_003597075	1.68277345	0.002999524
comp563074_c0		1.68277345	0.002999524
comp564411_c0		1.68277345	0.002999524
comp5648_c0	XP_002514215	-1.68277345	0.002999524
comp565433_c0		-1.68277345	0.002999524
comp566477_c0	XP_003601396	-1.68277345	0.002999524
comp5711_c0	XP_003593827	1.68277345	0.002999524
comp5727_c0		1.68277345	0.002999524
comp572959_c0		-1.68277345	0.002999524
comp577324_c0		-1.68277345	0.002999524
comp57914_c0	XP_003637311;XP_003620838	-1.68277345	0.002999524
comp58270_c1		-1.68277345	0.002999524
comp587391_c0		1.68277345	0.002999524
comp588580_c0		1.68277345	0.002999524
comp58862_c0		-1.68277345	0.002999524
comp592430_c0		-1.68277345	0.002999524
comp593432_c0		1.68277345	0.002999524
comp593833_c0		1.68277345	0.002999524
comp593883_c0		-1.68277345	0.002999524
comp594492_c0		-1.68277345	0.002999524
comp59511_c1		1.68277345	0.002999524
comp597831_c0		1.68277345	0.002999524
comp597947_c0		1.68277345	0.002999524
comp598879_c0	XP_003590809	1.68277345	0.002999524
comp599535_c0		1.68277345	0.002999524
comp600226_c0		1.68277345	0.002999524
comp601663_c0	XP_003623322	1.68277345	0.002999524
comp60184_c0	ABD32487	-1.68277345	0.002999524
comp604354_c0		1.68277345	0.002999524
comp604934_c0	XP_003608214	-1.68277345	0.002999524
comp605241_c0		-1.68277345	0.002999524
comp606270_c0		1.68277345	0.002999524
comp607266_c0		1.68277345	0.002999524
comp608514_c0		1.68277345	0.002999524
comp608898_c0		-1.68277345	0.002999524
comp60941_c0	XP_003620622	-1.68277345	0.002999524
comp609780_c0		1.68277345	0.002999524
comp612654_c0		1.68277345	0.002999524
comp612992_c0	NP_001142282	-1.68277345	0.002999524
comp613219_c0	XP_003592968	1.68277345	0.002999524
comp613291_c0	XP_003592609	-1.68277345	0.002999524
comp613608_c0	ABN06141	1.68277345	0.002999524
comp613800_c0		1.68277345	0.002999524
comp615630_c0		1.68277345	0.002999524
comp61659_c1		1.68277345	0.002999524
comp616683_c0		-1.68277345	0.002999524
comp619671_c0		-1.68277345	0.002999524
comp622646_c0		-1.68277345	0.002999524
comp622922_c0	XP_003592816	1.68277345	0.002999524
comp624544_c0	XP_003629648	-1.68277345	0.002999524
comp62684_c3		1.68277345	0.002999524
comp628890_c0		-1.68277345	0.002999524
comp629371_c0		-1.68277345	0.002999524
comp630205_c0	XP_003601201	1.68277345	0.002999524
comp630645_c0		-1.68277345	0.002999524
comp633830_c0		1.68277345	0.002999524
comp634836_c0		-1.68277345	0.002999524
comp63822_c1		-1.68277345	0.002999524
comp64034_c1		-1.68277345	0.002999524
comp6415_c0		1.68277345	0.002999524
comp644539_c0		1.68277345	0.002999524
comp64737_c1		1.68277345	0.002999524
comp649486_c0		-1.68277345	0.002999524
comp6502_c0		1.68277345	0.002999524
comp650391_c0	XP_003519879	-1.68277345	0.002999524
comp655087_c0		1.68277345	0.002999524
comp657067_c0		-1.68277345	0.002999524
comp6577_c0	XP_003636848	1.68277345	0.002999524
comp658038_c0		1.68277345	0.002999524
comp659359_c0		1.68277345	0.002999524
comp661668_c0		1.68277345	0.002999524
comp665038_c0		1.68277345	0.002999524
comp665078_c0		1.68277345	0.002999524
comp667037_c0	XP_003608314	-1.68277345	0.002999524
comp66754_c0		1.68277345	0.002999524
comp668417_c0		1.68277345	0.002999524
comp668484_c0		-1.68277345	0.002999524
comp66895_c1		-1.68277345	0.002999524
comp669068_c0		-1.68277345	0.002999524
comp66927_c1	XP_003604924	-1.68277345	0.002999524
comp670515_c0		1.68277345	0.002999524
comp671079_c0		1.68277345	0.002999524
comp671755_c0	XP_003602053	1.68277345	0.002999524
comp671773_c0		1.68277345	0.002999524
comp671907_c0	XP_003608551	-1.68277345	0.002999524
comp672022_c0		1.68277345	0.002999524
comp672944_c0		-1.68277345	0.002999524
comp673283_c0		1.68277345	0.002999524
comp673462_c0		-1.68277345	0.002999524
comp675275_c0		-1.68277345	0.002999524
comp678772_c0	XP_003637159	-1.68277345	0.002999524
comp680037_c0		-1.68277345	0.002999524
comp681072_c0		1.68277345	0.002999524
comp681073_c0	XP_003613604	1.68277345	0.002999524
comp681188_c0		1.68277345	0.002999524
comp681858_c0	XP_003628273	1.68277345	0.002999524
comp682325_c0		1.68277345	0.002999524
comp682326_c0		-1.68277345	0.002999524
comp683782_c0		1.68277345	0.002999524
comp683992_c0		1.68277345	0.002999524
comp684409_c0		-1.68277345	0.002999524
comp684459_c0		1.68277345	0.002999524
comp68488_c0		1.68277345	0.002999524
comp68562_c0		1.68277345	0.002999524
comp685835_c0		-1.68277345	0.002999524
comp687207_c0		1.68277345	0.002999524
comp687562_c0	XP_003613588	-1.68277345	0.002999524
comp68775_c2		1.68277345	0.002999524
comp689784_c0		-1.68277345	0.002999524
comp689984_c0		1.68277345	0.002999524
comp690892_c0		1.68277345	0.002999524
comp693111_c0		-1.68277345	0.002999524
comp693389_c0		-1.68277345	0.002999524
comp694441_c0		1.68277345	0.002999524
comp695709_c0		1.68277345	0.002999524
comp697053_c0		-1.68277345	0.002999524
comp699526_c0		1.68277345	0.002999524
comp699708_c0		1.68277345	0.002999524
comp700161_c0	XP_003598012	-1.68277345	0.002999524
comp700991_c0		1.68277345	0.002999524
comp701425_c0	XP_002875327	1.68277345	0.002999524
comp701693_c0		1.68277345	0.002999524
comp70396_c3		1.68277345	0.002999524
comp704716_c0		1.68277345	0.002999524
comp704843_c0		-1.68277345	0.002999524
comp705066_c0		1.68277345	0.002999524
comp705304_c0	XP_003617308	-1.68277345	0.002999524
comp706699_c0	XP_003612232	-1.68277345	0.002999524
comp706745_c0		1.68277345	0.002999524
comp70746_c0	XP_002278179	1.68277345	0.002999524
comp710676_c0	XP_003612019	-1.68277345	0.002999524
comp710992_c0	XP_003592122	-1.68277345	0.002999524
comp7114_c0	XP_003610703	1.68277345	0.002999524
comp712618_c0		-1.68277345	0.002999524
comp713210_c0		-1.68277345	0.002999524
comp71670_c1		-1.68277345	0.002999524
comp717256_c0	XP_003599921	1.68277345	0.002999524
comp7178_c0		-1.68277345	0.002999524
comp717983_c0	XP_757066	1.68277345	0.002999524
comp718523_c0		1.68277345	0.002999524
comp719002_c0		1.68277345	0.002999524
comp719477_c0	BAE71239	-1.68277345	0.002999524
comp721731_c0	ABN08462	-1.68277345	0.002999524
comp724394_c0		1.68277345	0.002999524
comp727104_c0		1.68277345	0.002999524
comp7310_c0		1.68277345	0.002999524
comp732424_c0		-1.68277345	0.002999524
comp7344_c0		1.68277345	0.002999524
comp735491_c0	CAN65012	-1.68277345	0.002999524
comp73968_c0		1.68277345	0.002999524
comp7406_c0		1.68277345	0.002999524
comp74295_c0		1.68277345	0.002999524
comp744680_c0	XP_003607688	1.68277345	0.002999524
comp7456_c0		-1.68277345	0.002999524
comp753504_c0		-1.68277345	0.002999524
comp753981_c0		-1.68277345	0.002999524
comp7560_c0		1.68277345	0.002999524
comp757104_c0		1.68277345	0.002999524
comp7573_c0		-1.68277345	0.002999524
comp757497_c0		-1.68277345	0.002999524
comp758811_c0		1.68277345	0.002999524
comp759401_c0		1.68277345	0.002999524
comp759879_c0	XP_003598423	1.68277345	0.002999524
comp760086_c0		1.68277345	0.002999524
comp760395_c0		1.68277345	0.002999524
comp761816_c0		1.68277345	0.002999524
comp762018_c0	YP_717118	1.68277345	0.002999524
comp762031_c0		1.68277345	0.002999524
comp762229_c0	XP_003533005	1.68277345	0.002999524
comp762837_c0	XP_003624948	1.68277345	0.002999524
comp7628_c0		1.68277345	0.002999524
comp763821_c0		1.68277345	0.002999524
comp764321_c0		1.68277345	0.002999524
comp764910_c0	XP_003600499	1.68277345	0.002999524
comp764998_c0		1.68277345	0.002999524
comp7655_c0		-1.68277345	0.002999524
comp765646_c0		1.68277345	0.002999524
comp766550_c0	ABD33369	1.68277345	0.002999524
comp768702_c0		-1.68277345	0.002999524
comp768988_c0		-1.68277345	0.002999524
comp7691_c0		-1.68277345	0.002999524
comp770901_c0		1.68277345	0.002999524
comp770993_c0		1.68277345	0.002999524
comp771328_c0		-1.68277345	0.002999524
comp771336_c0	XP_003618597	-1.68277345	0.002999524
comp772068_c0		-1.68277345	0.002999524
comp772084_c0		1.68277345	0.002999524
comp772191_c0		1.68277345	0.002999524
comp773052_c0		1.68277345	0.002999524
comp774881_c0		1.68277345	0.002999524
comp778005_c0		1.68277345	0.002999524
comp778160_c0	XP_003618075	-1.68277345	0.002999524
comp7783_c0		-1.68277345	0.002999524
comp778776_c0	XP_003606030	-1.68277345	0.002999524
comp778869_c0		1.68277345	0.002999524
comp779145_c0		-1.68277345	0.002999524
comp779359_c0		1.68277345	0.002999524
comp780155_c0	CAN79919	1.68277345	0.002999524
comp781893_c0		1.68277345	0.002999524
comp781900_c0	XP_003608718	-1.68277345	0.002999524
comp782583_c0		1.68277345	0.002999524
comp782770_c0	XP_003611210	-1.68277345	0.002999524
comp783119_c0	XP_003588480	-1.68277345	0.002999524
comp783200_c0		1.68277345	0.002999524
comp784245_c0		-1.68277345	0.002999524
comp785589_c0		1.68277345	0.002999524
comp785867_c0		-1.68277345	0.002999524
comp788113_c0	XP_003552126	1.68277345	0.002999524
comp788710_c0		1.68277345	0.002999524
comp788849_c0	XP_003626426	1.68277345	0.002999524
comp792080_c0		1.68277345	0.002999524
comp792_c0	XP_003598366	1.68277345	0.002999524
comp793189_c0		1.68277345	0.002999524
comp7953_c0		1.68277345	0.002999524
comp795900_c0		1.68277345	0.002999524
comp798234_c0		1.68277345	0.002999524
comp798616_c0		1.68277345	0.002999524
comp7996_c0		-1.68277345	0.002999524
comp800229_c0		-1.68277345	0.002999524
comp800321_c0		-1.68277345	0.002999524
comp8032_c0	XP_003553361	1.68277345	0.002999524
comp803789_c0		-1.68277345	0.002999524
comp805569_c0	XP_003622403	-1.68277345	0.002999524
comp806375_c0		-1.68277345	0.002999524
comp809149_c0	XP_003590094	-1.68277345	0.002999524
comp809451_c0		-1.68277345	0.002999524
comp811543_c0		1.68277345	0.002999524
comp811693_c0		1.68277345	0.002999524
comp8119_c0	XP_003627095	1.68277345	0.002999524
comp812413_c0	XP_003591111	1.68277345	0.002999524
comp812926_c0		-1.68277345	0.002999524
comp814338_c0		-1.68277345	0.002999524
comp816373_c0		1.68277345	0.002999524
comp820206_c0	XP_003610291	1.68277345	0.002999524
comp820285_c0		-1.68277345	0.002999524
comp820444_c0	ABD32333	1.68277345	0.002999524
comp820888_c0	XP_003589438	1.68277345	0.002999524
comp821038_c0		1.68277345	0.002999524
comp8215_c0		1.68277345	0.002999524
comp823248_c0		1.68277345	0.002999524
comp824287_c0		-1.68277345	0.002999524
comp826941_c0		-1.68277345	0.002999524
comp828236_c0		-1.68277345	0.002999524
comp829814_c0		-1.68277345	0.002999524
comp831037_c0		1.68277345	0.002999524
comp833306_c0		-1.68277345	0.002999524
comp835656_c0	XP_003611099	-1.68277345	0.002999524
comp836780_c0	XP_003553657	1.68277345	0.002999524
comp8391_c0	XP_003615111	1.68277345	0.002999524
comp839400_c0		1.68277345	0.002999524
comp841604_c0		1.68277345	0.002999524
comp842340_c0		1.68277345	0.002999524
comp845540_c0		-1.68277345	0.002999524
comp846449_c0	XP_003621450	-1.68277345	0.002999524
comp847607_c0		1.68277345	0.002999524
comp848170_c0		1.68277345	0.002999524
comp849536_c0	XP_003622005	-1.68277345	0.002999524
comp853230_c0		-1.68277345	0.002999524
comp8570_c0	XP_003603228	-1.68277345	0.002999524
comp8581_c0	ABD32615	1.68277345	0.002999524
comp860418_c0		1.68277345	0.002999524
comp8614_c0		1.68277345	0.002999524
comp868531_c0		1.68277345	0.002999524
comp870068_c0	XP_003549000	-1.68277345	0.002999524
comp870165_c0		-1.68277345	0.002999524
comp873461_c0		1.68277345	0.002999524
comp8813_c0		-1.68277345	0.002999524
comp8832_c0		-1.68277345	0.002999524
comp883831_c0		-1.68277345	0.002999524
comp884018_c0		1.68277345	0.002999524
comp884945_c0		1.68277345	0.002999524
comp884989_c0	XP_003637302	1.68277345	0.002999524
comp885147_c0		1.68277345	0.002999524
comp885383_c0		1.68277345	0.002999524
comp887549_c0		1.68277345	0.002999524
comp888024_c0		-1.68277345	0.002999524
comp888379_c0		1.68277345	0.002999524
comp888557_c0		-1.68277345	0.002999524
comp888771_c0		1.68277345	0.002999524
comp889028_c0		1.68277345	0.002999524
comp889330_c0	XP_003618822	1.68277345	0.002999524
comp889680_c0	XP_003612070	1.68277345	0.002999524
comp889938_c0		1.68277345	0.002999524
comp890596_c0		1.68277345	0.002999524
comp891634_c0		1.68277345	0.002999524
comp892661_c0		-1.68277345	0.002999524
comp893180_c0	XP_003591778	1.68277345	0.002999524
comp893433_c0	XP_003630760	-1.68277345	0.002999524
comp893504_c0		1.68277345	0.002999524
comp893843_c0		1.68277345	0.002999524
comp894168_c0		1.68277345	0.002999524
comp894169_c0	XP_003620756	1.68277345	0.002999524
comp894375_c0		-1.68277345	0.002999524
comp897061_c0		1.68277345	0.002999524
comp897304_c0		1.68277345	0.002999524
comp897698_c0		-1.68277345	0.002999524
comp8991_c0		-1.68277345	0.002999524
comp900931_c0		1.68277345	0.002999524
comp901320_c0		1.68277345	0.002999524
comp901552_c0		-1.68277345	0.002999524
comp901936_c0		1.68277345	0.002999524
comp901973_c0		-1.68277345	0.002999524
comp902059_c0		1.68277345	0.002999524
comp902389_c0		-1.68277345	0.002999524
comp904427_c0		1.68277345	0.002999524
comp905681_c0		1.68277345	0.002999524
comp906518_c0	CBI31929	1.68277345	0.002999524
comp906599_c0		-1.68277345	0.002999524
comp906701_c0		1.68277345	0.002999524
comp906722_c0		1.68277345	0.002999524
comp907249_c0	XP_003636634	1.68277345	0.002999524
comp907930_c0		1.68277345	0.002999524
comp909864_c0		-1.68277345	0.002999524
comp910693_c0		1.68277345	0.002999524
comp911581_c0		1.68277345	0.002999524
comp913417_c0		1.68277345	0.002999524
comp913436_c0		1.68277345	0.002999524
comp913699_c0		-1.68277345	0.002999524
comp914018_c0	XP_003617866	1.68277345	0.002999524
comp914053_c0		1.68277345	0.002999524
comp914407_c0	XP_003628628	-1.68277345	0.002999524
comp914702_c0		-1.68277345	0.002999524
comp915208_c0	XP_003603550	1.68277345	0.002999524
comp915324_c0		-1.68277345	0.002999524
comp915833_c0		1.68277345	0.002999524
comp919330_c0		-1.68277345	0.002999524
comp919945_c0		1.68277345	0.002999524
comp920905_c0		1.68277345	0.002999524
comp9221_c0		-1.68277345	0.002999524
comp922617_c0		-1.68277345	0.002999524
comp923961_c0		1.68277345	0.002999524
comp924105_c0		-1.68277345	0.002999524
comp924269_c0		1.68277345	0.002999524
comp9242_c0		1.68277345	0.002999524
comp926841_c0		-1.68277345	0.002999524
comp927979_c0		-1.68277345	0.002999524
comp928095_c0		-1.68277345	0.002999524
comp928425_c0		-1.68277345	0.002999524
comp9284_c0		1.68277345	0.002999524
comp9285_c0		1.68277345	0.002999524
comp928825_c0		1.68277345	0.002999524
comp928984_c0		-1.68277345	0.002999524
comp929032_c0		1.68277345	0.002999524
comp929044_c0		-1.68277345	0.002999524
comp930491_c0	XP_003636113	-1.68277345	0.002999524
comp931140_c0		-1.68277345	0.002999524
comp933749_c0		-1.68277345	0.002999524
comp935094_c0		1.68277345	0.002999524
comp935137_c0		1.68277345	0.002999524
comp935283_c0		1.68277345	0.002999524
comp935845_c0		1.68277345	0.002999524
comp936069_c0		-1.68277345	0.002999524
comp936204_c0		1.68277345	0.002999524
comp937133_c0		1.68277345	0.002999524
comp937_c0		1.68277345	0.002999524
comp938146_c0		1.68277345	0.002999524
comp938685_c0		-1.68277345	0.002999524
comp941925_c0		-1.68277345	0.002999524
comp942555_c0		-1.68277345	0.002999524
comp942630_c0		1.68277345	0.002999524
comp943318_c0	XP_003595736	1.68277345	0.002999524
comp945119_c0		1.68277345	0.002999524
comp945300_c0		-1.68277345	0.002999524
comp945436_c0		1.68277345	0.002999524
comp945463_c0		1.68277345	0.002999524
comp9455_c0		1.68277345	0.002999524
comp946919_c0	NP_001237605	1.68277345	0.002999524
comp947003_c0	XP_003592334	-1.68277345	0.002999524
comp950368_c0		1.68277345	0.002999524
comp951306_c0		1.68277345	0.002999524
comp951761_c0		-1.68277345	0.002999524
comp952478_c0	ABD32575	1.68277345	0.002999524
comp953922_c0		-1.68277345	0.002999524
comp955234_c0		1.68277345	0.002999524
comp955976_c0		-1.68277345	0.002999524
comp9562_c0		-1.68277345	0.002999524
comp957101_c0		-1.68277345	0.002999524
comp9585_c0		1.68277345	0.002999524
comp961364_c0		1.68277345	0.002999524
comp961515_c0		1.68277345	0.002999524
comp961855_c0	XP_003636833	1.68277345	0.002999524
comp962257_c0		-1.68277345	0.002999524
comp965863_c0	ABD32333	1.68277345	0.002999524
comp9667_c0		1.68277345	0.002999524
comp968324_c0		1.68277345	0.002999524
comp969563_c0		1.68277345	0.002999524
comp9697_c0		1.68277345	0.002999524
comp971220_c0	XP_003626505	1.68277345	0.002999524
comp971598_c0		-1.68277345	0.002999524
comp972244_c0		1.68277345	0.002999524
comp973221_c0	XP_003543910	1.68277345	0.002999524
comp976078_c0		-1.68277345	0.002999524
comp976972_c0		1.68277345	0.002999524
comp978220_c0		1.68277345	0.002999524
comp978841_c0		1.68277345	0.002999524
comp979703_c0		1.68277345	0.002999524
comp980184_c0		1.68277345	0.002999524
comp980302_c0		1.68277345	0.002999524
comp982207_c0	XP_003542814	1.68277345	0.002999524
comp9824_c0		1.68277345	0.002999524
comp983227_c0		1.68277345	0.002999524
comp9835_c0		-1.68277345	0.002999524
comp984339_c0		-1.68277345	0.002999524
comp986835_c0		1.68277345	0.002999524
comp988172_c0		-1.68277345	0.002999524
comp9892_c0		1.68277345	0.002999524
comp990127_c0		1.68277345	0.002999524
comp9939_c0		1.68277345	0.002999524
comp994739_c0		1.68277345	0.002999524
comp996271_c0		-1.68277345	0.002999524
comp996417_c0		1.68277345	0.002999524
comp9974_c0		-1.68277345	0.002999524
comp9988_c0		1.68277345	0.002999524
comp999381_c0		-1.68277345	0.002999524
comp178585_c0	XP_002304229	5.732827976	0.00301411
comp1086413_c0		3.056855645	0.003226332
comp297819_c0		3.056855645	0.003226332
comp39145_c0	XP_003590042	3.056855645	0.003226332
comp39808_c0		3.056855645	0.003226332
comp49393_c0		3.056855645	0.003226332
comp623196_c0	ABD28415	3.056855645	0.003226332
comp31596_c0		3.336775848	0.003291488
comp322488_c0		3.336775848	0.003291488
comp62430_c0	XP_003547130	1.668628195	0.003374409
comp33056_c0	XP_003516618	-3.595303388	0.003379828
comp459425_c0	XP_003628406	3.595303388	0.003379828
comp691765_c0	XP_003616196	3.595303388	0.003379828
comp442469_c0	XP_003627319	-3.948472117	0.003420124
comp492462_c0		-3.948472117	0.003420124
comp47153_c0		4.116802704	0.003456318
comp50081_c0		4.352528818	0.003657392
comp30435_c0		-1.542549468	0.003675804
comp56538_c0		-1.542549468	0.003675804
comp29926_c0	ADD09574	5.495185312	0.004032338
comp46900_c0		-3.296864079	0.004038609
comp699_c0	XP_003612418	-3.296864079	0.004038609
comp766109_c0	ABN05720	-3.296864079	0.004038609
comp24299_c0		4.028430956	0.004139745
comp1059110_c0	XP_003620472	2.538094846	0.004161392
comp1114085_c0		2.538094846	0.004161392
comp1474686_c0		2.538094846	0.004161392
comp15109_c0	XP_003607029	2.538094846	0.004161392
comp15939_c0		2.538094846	0.004161392
comp185056_c0		2.538094846	0.004161392
comp22426_c0		2.538094846	0.004161392
comp29331_c0		2.538094846	0.004161392
comp31383_c0	AEP17537;ADE45158	2.538094846	0.004161392
comp35152_c0		2.538094846	0.004161392
comp3536_c0		2.538094846	0.004161392
comp36294_c0	XP_003599190	2.538094846	0.004161392
comp37840_c0		2.538094846	0.004161392
comp3988_c0		2.538094846	0.004161392
comp41473_c0		2.538094846	0.004161392
comp453231_c0		2.538094846	0.004161392
comp46637_c0		2.538094846	0.004161392
comp467379_c0		2.538094846	0.004161392
comp469682_c0	XP_003636151	2.538094846	0.004161392
comp510195_c0		2.538094846	0.004161392
comp581363_c0	XP_003544919	2.538094846	0.004161392
comp604932_c0		2.538094846	0.004161392
comp6141_c0	CAJ00278	2.538094846	0.004161392
comp673488_c0		2.538094846	0.004161392
comp707416_c0		2.538094846	0.004161392
comp724413_c0	XP_003599061	2.538094846	0.004161392
comp732215_c0		2.538094846	0.004161392
comp775698_c0		2.538094846	0.004161392
comp788241_c0		2.538094846	0.004161392
comp795024_c0		2.538094846	0.004161392
comp808610_c0		2.538094846	0.004161392
comp8623_c0	XP_003605049	2.538094846	0.004161392
comp871566_c0	XP_003590567	2.538094846	0.004161392
comp896084_c0		2.538094846	0.004161392
comp900473_c0		2.538094846	0.004161392
comp914914_c0		2.538094846	0.004161392
comp941691_c0		2.538094846	0.004161392
comp951999_c0		2.538094846	0.004161392
comp60649_c0		4.378300671	0.004164063
comp29673_c0		3.462770783	0.004461766
comp31195_c0	ABD32333	3.462770783	0.004461766
comp489917_c0		3.462770783	0.004461766
comp912262_c0		3.462770783	0.004461766
comp219201_c0	XP_003629291	3.170629627	0.004694823
comp27079_c0		3.170629627	0.004694823
comp33424_c0	XP_003597012	3.170629627	0.004694823
[truncated: 93,564 more rows]
