# Supplementary material for: Screening and identification of key genes regulating fall dormancy in alfalfa leaves
Source: PLoS One. 2017 Dec 6;12(12):e0188964. doi: 10.1371/journal.pone.0188964 (PMC5718555; doi:10.1371/journal.pone.0188964)
Supplement: S3 File — (XLS) [file pone.0188964.s004.xls]

## Sheet: 工作表1
Gene' IDs	Corresponding transcripts	Corresponding protein	Fold Change	Adjusted.p.value
comp723539_c0	comp723539_c0_seq1	sp|B0V2S2|DCR1B_DANRE 5' exonuclease Apollo	2.78034	0.00813526
comp69041_c0	comp69041_c0_seq1-4; comp69041_c0_seq5, 7; comp69041_c0_seq6, 10, 13, 14; comp69041_c0_seq8, 9, 11, 12	sp|C0LGQ5|GSO1_ARATH LRR receptor-like serine/threonine-protein kinase GSO1; sp|Q00874|DR100_ARATH DNA-damage-repair/toleration protein DRT100; sp|Q9SHI3|RLP2_ARATH Receptor-like protein 2 sp|Q9FIZ3|GSO2_ARATH LRR receptor-like serine/threonine-protein kinase GSO2;	3.43339	0.048742
comp909276_c0	comp909276_c0_seq1	sp|D1FP53|LIN_MEDTR Putative E3 ubiquitin-protein ligase LIN	2.39699	0.048742
comp1150000_c0	comp1150000_c0_seq1	sp|D2H8V8|DCR1B_AILME 5' exonuclease Apollo	2.66457	0.0227543
comp38531_c0	comp38531_c0_seq1	sp|E9L7A5|PAT_PETHY Bifunctional aspartate aminotransferase and glutamate/aspartate-prephenate aminotransferase	2.20394	0.00813526
comp967942_c0	comp967942_c0_seq1	sp|F2Y4A3|SPHK2_ARATH Sphingosine kinase 2	-2.20394	0.00813526
comp20123_c0	comp20123_c0_seq1	sp|O04235|SSRP1_VICFA FACT complex subunit SSRP1	-5.18842	0.0115208
comp2961_c0	comp2961_c0_seq1	sp|O04681|PTI5_SOLLC Pathogenesis-related genes transcriptional activator PTI5	-3.12993	0.00813526
comp3244_c0	comp3244_c0_seq1	sp|O14327|PAB2_SCHPO Polyadenylate-binding protein 2	2.54881	0.00813526
comp611790_c0	comp611790_c0_seq1	sp|O16797|RL3_DROME 60S ribosomal protein L3	-2.39699	0.048742
comp36708_c0	comp36708_c0_seq1	sp|O23024|YUC3_ARATH Probable indole-3-pyruvate monooxygenase YUCCA3	3.39735	0.0264121
comp28585_c0	comp28585_c0_seq1	sp|O48814|BIK1_ARATH Serine/threonine-protein kinase BIK1	-3.86918	0.00813526
comp897086_c0	comp897086_c0_seq1	sp|O76756|RS8_APIME 40S ribosomal protein S8	-2.87484	0.0150472
comp391402_c0	comp391402_c0_seq1	sp|O80805|PHE1_ARATH MADS-box transcription factor PHERES 1	-3.20006	0.00813526
comp53413_c0	comp53413_c0_seq1	sp|O98997|RCA_VIGRR Ribulose bisphosphate carboxylase/oxygenase activase, chloroplastic	-2.86984	0.00813526
comp9873_c0	comp9873_c0_seq1	sp|P04146|COPIA_DROME Copia protein	3.1515	0.0393491
comp1346878_c0	comp1346878_c0_seq1	sp|P04323|POL3_DROME Retrovirus-related Pol polyprotein from transposon 17.6	2.20394	0.00813526
comp35699_c0	comp35699_c0_seq1; comp35699_c0_seq2	sp|P06603|TBA1_DROME Tubulin alpha-1 chain; sp|P06605|TBA3_DROME Tubulin alpha-3 chain	-2.20394	0.00813526
comp60667_c0	comp60667_c0_seq1	sp|P08995|NO26_SOYBN Nodulin-26	3.89837	0.032577
comp49859_c0	comp49859_c0_seq1	sp|P0C2F6|RNHX1_ARATH Putative ribonuclease H protein At1g65750	-5.87674	0.0295993
comp9944_c0	comp9944_c0_seq1	sp|P0C2F6|RNHX1_ARATH Putative ribonuclease H protein At1g65750	2.93437	0.0324886
comp63438_c0	comp63438_c0_seq1-4	sp|P0C8L4|Y4648_ARATH Uncharacterized protein At4g26485	5.62234	0.0221784
comp1125466_c0	comp1125466_c0_seq1	sp|P10978|POLX_TOBAC Retrovirus-related Pol polyprotein from transposon TNT 1-94	2.20394	0.00813526
comp1955073_c0	comp1955073_c0_seq1	sp|P10978|POLX_TOBAC Retrovirus-related Pol polyprotein from transposon TNT 1-94	2.54881	0.00813526
comp52381_c0	comp52381_c0_seq2	sp|P10978|POLX_TOBAC Retrovirus-related Pol polyprotein from transposon TNT 1-94	-3.20006	0.00813526
comp53379_c1	comp53379_c1_seq1	sp|P14009|14KD_DAUCA 14 kDa proline-rich protein DC2.15	-2.86322	0.0253895
comp1074564_c0	comp1074564_c0_seq1	sp|P14381|YTX2_XENLA Transposon TX1 uncharacterized 149 kDa protein	2.87484	0.0150472
comp351884_c0	comp351884_c0_seq1	sp|P24859|SEC14_KLULA SEC14 cytosolic factor	3.92831	0.00813526
comp67367_c0	comp67367_c0_seq1	sp|P27322|HSP72_SOLLC Heat shock cognate 70 kDa protein 2	-5.91392	0.0475585
comp856555_c0	comp856555_c0_seq1	sp|P28644|ROC1_SPIOL 28 kDa ribonucleoprotein, chloroplastic	3.54317	0.0407192
comp49998_c0	comp49998_c0_seq1	sp|P32765|ASP_THECC 21 kDa seed protein	-3.81456	0.0438383
comp35021_c0	comp35021_c0_seq1	sp|P36182|HSP82_TOBAC Heat shock protein 82 (Fragment)	2.66457	0.0227543
comp60747_c0	comp60747_c0_seq1,3; 2,4; 5,6	sp|P38548|RAN_VICFA GTP-binding nuclear protein Ran/TC4; sp|P38546|RAN1_SOLLC GTP-binding nuclear protein Ran1; sp|Q8H156|RAN3_ARATH GTP-binding nuclear protein Ran-3	2.60861	0.0344564
comp774352_c0	comp774352_c0_seq1	sp|P48159|RL23_DROME 60S ribosomal protein L23	-2.78034	0.00813526
comp306505_c0	comp306505_c0_seq1	sp|P50668|COX1_CHOBI Cytochrome c oxidase subunit 1	-3.94889	0.00813526
comp1349883_c0	comp1349883_c0_seq1	sp|P51074|ANX4_FRAAN Annexin-like protein RJ4	2.66457	0.0227543
comp18089_c0	comp18089_c0_seq1	sp|P55852|SUMO1_ARATH Small ubiquitin-related modifier 1	-3.33212	0.0432625
comp615141_c0	comp615141_c0_seq1	sp|P62282|RS11_RAT 40S ribosomal protein S11	-2.39699	0.048742
comp38709_c0	comp38709_c0_seq1	sp|P69781|GAT12_ARATH GATA transcription factor 12	2.39699	0.048742
comp903601_c0	comp903601_c0_seq1	sp|P79085|ALTA1_ALTAL Major allergen Alt a 1	2.20394	0.00813526
comp499235_c0	comp499235_c0_seq1	sp|P92192|LCP5_DROME Larval cuticle protein 5	-3.04963	0.00973548
comp603039_c0	comp603039_c0_seq1	sp|P93295|M310_ARATH Uncharacterized mitochondrial protein AtMg00310	2.93437	0.0324886
comp873019_c0	comp873019_c0_seq1	sp|P93295|M310_ARATH Uncharacterized mitochondrial protein AtMg00310	3.70644	0.00813526
comp537198_c0	comp537198_c0_seq1	sp|Q0JDM0|C3H27_ORYSJ Zinc finger CCCH domain-containing protein 27	2.20394	0.00813526
comp403595_c0	comp403595_c0_seq1	sp|Q10GB1|NEK1_ORYSJ Serine/threonine-protein kinase Nek1	2.39699	0.048742
comp772448_c0	comp772448_c0_seq1	sp|Q24537|HMG2_DROME High mobility group protein DSP1	-2.66457	0.0227543
comp678683_c0	comp678683_c0_seq1	sp|Q2YGT9|RL6_PIG 60S ribosomal protein L6	-2.20394	0.00813526
comp61714_c0	comp61714_c0_seq1	sp|Q32PP1|CE045_DANRE UPF0544 protein C5orf45 homolog	4.63504	0.0317157
comp388404_c0	comp388404_c0_seq1	sp|Q37620|COX3_PROWI Cytochrome c oxidase subunit 3	-2.78034	0.00813526
comp50413_c1	comp50413_c1_seq1, comp50413_c1_seq2	sp|Q38741|SBP1_ANTMA Squamosa promoter-binding protein 1	3.96923	0.0139825
comp61323_c0	comp61323_c0_seq1	sp|Q39096|ERD15_ARATH Protein EARLY RESPONSIVE TO DEHYDRATION 15	2.05498	0.0378472
comp27169_c0	comp27169_c0_seq1	sp|Q3ECH2|Y1670_ARATH Probable receptor-like protein kinase At1g67000	2.93437	0.0324886
comp13810_c0	comp13810_c0_seq1	sp|Q40392|TMVRN_NICGU TMV resistance protein N	2.20394	0.00813526
comp32489_c0	comp32489_c0_seq1	sp|Q40392|TMVRN_NICGU TMV resistance protein N	2.39699	0.048742
comp36217_c0	comp36217_c0_seq1	sp|Q40987|LECR_PEA Nodule lectin	-2.96934	0.00813526
comp44223_c0	comp44223_c0_seq1	sp|Q40987|LECR_PEA Nodule lectin	-3.58817	0.0236875
comp658988_c0	comp658988_c0_seq1	sp|Q4GXG7|RL18_TIMBA 60S ribosomal protein L18	-2.87484	0.0150472
comp40098_c0	comp40098_c0_seq1	sp|Q4VY51|SYM8_PEA Probable ion channel SYM8	3.1515	0.0393491
comp686013_c0	comp686013_c0_seq1	sp|Q52T38|ZDH22_ARATH Protein S-acyltransferase 24	2.20394	0.00813526
comp689669_c0	comp689669_c0_seq1	sp|Q55EX9|Y8948_DICDI Putative methyltransferase DDB_G0268948	2.39699	0.048742
comp10039_c0	comp10039_c0_seq1	sp|Q5NE24|NSP2_MEDTR Nodulation-signaling pathway 2 protein	-3.32888	0.010763
comp498333_c0	comp498333_c0_seq1	sp|Q5NE24|NSP2_MEDTR Nodulation-signaling pathway 2 protein	-3.04963	0.00973548
comp34296_c0	comp34296_c0_seq1	sp|Q5SVZ6|ZMYM1_HUMAN Zinc finger MYM-type protein 1	-3.46519	0.0366786
comp798045_c0	comp798045_c0_seq1	sp|Q5UAP4|RSSA_BOMMO 40S ribosomal protein SA	-2.66457	0.0227543
comp42859_c0	comp42859_c0_seq1	sp|Q67A25|NCS_THLFG S-norcoclaurine synthase	-4.28637	0.0237729
comp252804_c0	comp252804_c0_seq1	sp|Q6EVK6|BRM_ARATH ATP-dependent helicase BRM	2.20394	0.00813526
comp655910_c0	comp655910_c0_seq1	sp|Q6P5G6|UBXN7_MOUSE UBX domain-containing protein 7	2.87484	0.0150472
comp791418_c0	comp791418_c0_seq1	sp|Q6XIM8|RS15A_DROYA 40S ribosomal protein S15a	-2.54881	0.00813526
comp57595_c0	comp57595_c0_seq1	sp|Q71H73|H33_VITVI Histone H3.3	6.22996	0.0174117
comp40132_c0	comp40132_c0_seq1	sp|Q7LHG5|YI31B_YEAST Transposon Ty3-I Gag-Pol polyprotein	-2.78034	0.00813526
comp65769_c0	comp65769_c0_seq1, comp65769_c0_seq1	sp|Q7X999|RCA2_LARTR Ribulose bisphosphate carboxylase/oxygenase activase 2, chloroplastic	2.16592	0.00813526
comp296314_c0	comp296314_c0_seq1	sp|Q7XA39|RGA4_SOLBU Putative disease resistance protein RGA4	2.39699	0.048742
comp54241_c0	comp54241_c0_seq1	sp|Q7XA40|RGA3_SOLBU Putative disease resistance protein RGA3	2.93437	0.0324886
comp54065_c0	comp54065_c0_seq1	sp|Q7XA42|RGA1_SOLBU Putative disease resistance protein RGA1	3.95424	0.0291217
comp37302_c0	comp37302_c0_seq1	sp|Q7XBQ9|RGA2_SOLBU Disease resistance protein RGA2	2.20394	0.00813526
comp64420_c0	comp64420_c0_seq1-2; 3	sp|Q84P21|4CLL5_ARATH 4-coumarate--CoA ligase-like 5; sp|Q8RU95|4CLL6_ORYSJ 4-coumarate--CoA ligase-like 6	2.60686	0.0351366
comp464341_c0	comp464341_c0_seq1	sp|Q8H1S4|ACCH3_ARATH 1-aminocyclopropane-1-carboxylate oxidase homolog 3	3.02887	0.00813526
comp47026_c0	comp47026_c0_seq1	sp|Q8L4E9|RH36_ORYSJ DEAD-box ATP-dependent RNA helicase 36	4.35357	0.0111359
comp61587_c1	comp61587_c1_seq1,2,5; comp61587_c1_seq12,13,16	sp|Q8LEB6|Y5185_ARATH Probable receptor-like protein kinase At5g18500; sp|Q8VY16|CDP1_ARATH Plastid division protein CDP1, chloroplastic	-2.6284	0.0210336
comp45468_c0	comp45468_c0_seq1	sp|Q8LGU1|AB8C_ARATH ABC transporter C family member 8	2.66457	0.0227543
comp395328_c0	comp395328_c0_seq1	sp|Q8RWB8|UPL6_ARATH E3 ubiquitin-protein ligase UPL6	-2.95513	0.0415794
comp1328219_c0	comp1328219_c0_seq1	sp|Q8VDW0|DX39A_MOUSE ATP-dependent RNA helicase DDX39A	-2.20394	0.00813526
comp393841_c0	comp393841_c0_seq1	sp|Q8VZG8|Y4885_ARATH Probable LRR receptor-like serine/threonine-protein kinase At4g08850	2.66457	0.0227543
comp47933_c1	comp47933_c1_seq2, comp47933_c1_seq3	sp|Q940Q3|ZTP29_ARATH Zinc transporter ZTP29	-2.39699	0.048742
comp28284_c0	comp28284_c0_seq1	sp|Q942D4|BURP3_ORYSJ BURP domain-containing protein 3	2.3493	0.00813526
comp942885_c0	comp942885_c0_seq1	sp|Q94518|NACA_DROME Nascent polypeptide-associated complex subunit alpha	-2.20394	0.00813526
comp798001_c0	comp798001_c0_seq1	sp|Q94B74|NUDT2_ARATH Nudix hydrolase 2	2.20394	0.00813526
comp47390_c0	comp47390_c0_seq1	sp|Q96522|PER45_ARATH Peroxidase 45	2.54881	0.00813526
comp46970_c0	comp46970_c0_seq1	sp|Q96524|CRY2_ARATH Cryptochrome-2	3.49693	0.0247266
comp779853_c0	comp779853_c0_seq1	sp|Q9ASU1|DGAT2_ARATH Diacylglycerol O-acyltransferase 2	2.39699	0.048742
comp440110_c0	comp440110_c0_seq1	sp|Q9C6J3|FB52_ARATH Putative F-box protein At1g50870	2.20394	0.00813526
comp538610_c0	comp538610_c0_seq1	sp|Q9C9V6|Y1790_ARATH BTB/POZ domain-containing protein At1g67900	2.39699	0.048742
comp57456_c0	comp57456_c0_seq1	sp|Q9FGM1|PYL8_ARATH Abscisic acid receptor PYL8	2.66457	0.0227543
comp70382_c0	comp70382_c0_seq1-7, 10	sp|Q9FLJ8|Y5613_ARATH Probable receptor-like protein kinase At5g61350	3.84838	0.00813526
comp1063974_c0	comp1063974_c0_seq1	sp|Q9FLZ9|PP405_ARATH Pentatricopeptide repeat-containing protein At5g39350	2.39699	0.048742
comp931182_c0	comp931182_c0_seq1	sp|Q9FM64|PP431_ARATH Pentatricopeptide repeat-containing protein At5g55740, chloroplastic	2.39699	0.048742
comp10285_c0	comp10285_c0_seq2	sp|Q9FWX7|AB11B_ARATH ABC transporter B family member 11	2.54881	0.00813526
comp51463_c0	comp51463_c0_seq1-3	sp|Q9LFQ4|PP383_ARATH Pentatricopeptide repeat-containing protein At5g15010, mitochondrial	2.87484	0.0150472
comp56649_c0	comp56649_c0_seq1; comp56649_c0_seq2; comp56649_c0_seq3	sp|Q9LHP4|RCH2_ARATH Receptor-like protein kinase 2; sp|O49318|Y2317_ARATH Probable leucine-rich repeat receptor-like protein kinase At2g33170; sp|Q9FL28|FLS2_ARATH LRR receptor-like serine/threonine-protein kinase FLS2	2.15827	0.00813526
comp70176_c0	comp70176_c0_seq1; comp70176_c0_seq2	sp|Q9LMN7|WAK5_ARATH Wall-associated receptor kinase 5; sp|Q7X8C5|WAKLB_ARATH Wall-associated receptor kinase-like 2	2.35678	0.0193916
comp61809_c0	comp61809_c0_seq1, comp61809_c0_seq2	sp|Q9LNF4|P2C13_ARATH Probable protein phosphatase 2C 13	-2.44236	0.0134986
comp34591_c0	comp34591_c0_seq1, comp34591_c0_seq2	sp|Q9LRR4|R13L1_ARATH Putative disease resistance RPP13-like protein 1	2.39699	0.048742
comp34709_c0	comp34709_c0_seq1	sp|Q9LRR5|DRL21_ARATH Putative disease resistance protein At3g14460	2.87484	0.0150472
comp440004_c0	comp440004_c0_seq1	sp|Q9LRR5|DRL21_ARATH Putative disease resistance protein At3g14460	4.56147	0.0421556
comp933338_c0	comp933338_c0_seq1	sp|Q9LT24|Y3985_ARATH BTB/POZ domain-containing protein At3g19850	2.39699	0.048742
comp57750_c0	comp57750_c0_seq1	sp|Q9LTH7|ACH12_ARATH 1-aminocyclopropane-1-carboxylate oxidase homolog 12	2.8593	0.0322103
comp693116_c0	comp693116_c0_seq1	sp|Q9LV11|PMA11_ARATH ATPase 11, plasma membrane-type	2.39699	0.048742
comp343967_c0	comp343967_c0_seq1	sp|Q9LVK9|ALA7_ARATH Putative phospholipid-transporting ATPase 7	3.1515	0.0393491
comp64745_c0	comp64745_c0_seq1	sp|Q9LW07|PGLR3_ARATH Probable polygalacturonase At3g15720	5.58915	0.0372945
comp733225_c0	comp733225_c0_seq1	sp|Q9LXQ8|FBL60_ARATH F-box/LRR-repeat protein At3g58940	-2.54881	0.00813526
comp57784_c0	comp57784_c0_seq1; comp57784_c0_seq2	sp|Q9LYN8|EXS_ARATH Leucine-rich repeat receptor protein kinase EXS; sp|Q9FIZ3|GSO2_ARATH LRR receptor-like serine/threonine-protein kinase GSO2	2.93437	0.0324886
comp762896_c0	comp762896_c0_seq1	sp|Q9M1V3|PP296_ARATH Pentatricopeptide repeat-containing protein At3g63370	2.66457	0.0227543
comp324995_c0	comp324995_c0_seq1	sp|Q9M9S4|Y1143_ARATH Probable LRR receptor-like serine/threonine-protein kinase At1g14390	4.29517	0.0226203
comp4892_c0	comp4892_c0_seq1	sp|Q9M9S4|Y1143_ARATH Probable LRR receptor-like serine/threonine-protein kinase At1g14390	3.908	0.0470073
comp63429_c1	comp63429_c1_seq1; comp63429_c1_seq3, 6	sp|Q9MB73|LGT_CITUN Limonoid UDP-glucosyltransferase; sp|P40620|HMGL_VICFA HMG1/2-like protein	-4.99036	0.0359885
comp70285_c0	comp70285_c0_seq1, comp70285_c0_seq2	sp|Q9SD00|MSSP3_ARATH Monosaccharide-sensing protein 3	2.12624	0.00819081
comp11687_c0	comp11687_c0_seq1	sp|Q9SH27|LOR4_ARATH Protein LURP-one-related 4	2.20394	0.00813526
comp669849_c0	comp669849_c0_seq1	sp|Q9SHF3|AGO2_ARATH Protein argonaute 2	2.20394	0.00813526
comp32326_c0	comp32326_c0_seq1	sp|Q9SU40|SKU5_ARATH Monocopper oxidase-like protein SKU5	2.20394	0.00813526
comp1720895_c0	comp1720895_c0_seq1	sp|Q9T076|ENL2_ARATH Early nodulin-like protein 2	2.20394	0.00813526
comp1120261_c0	comp1120261_c0_seq1	sp|Q9T095|OPT6_ARATH Oligopeptide transporter 6	2.39699	0.048742
comp34024_c0	comp34024_c0_seq1	sp|Q9U639|HSP7D_MANSE Heat shock 70 kDa protein cognate 4	-2.20394	0.00813526
comp10012_c0			-2.39699	0.048742
comp10013_c0			2.66457	0.0227543
comp1016823_c0			2.39699	0.048742
comp1026834_c0			2.54881	0.00813526
comp1057119_c0			2.54881	0.00813526
comp1063012_c0			-2.39699	0.048742
comp1069242_c0			2.20394	0.00813526
comp10734_c0			2.20394	0.00813526
comp107406_c0			-4.63975	0.0133642
comp1077003_c0			2.54881	0.00813526
comp1078418_c0			2.39699	0.048742
comp1090758_c0			-2.66457	0.0227543
comp1095420_c0			2.20394	0.00813526
comp1095909_c0			2.54881	0.00813526
comp1097844_c0			2.20394	0.00813526
comp1098207_c0			2.20394	0.00813526
comp1098271_c0			2.20394	0.00813526
comp11008_c0			2.54881	0.00813526
comp1104852_c0			-2.39699	0.048742
comp11059_c0			-2.20394	0.00813526
comp1112191_c0			2.20394	0.00813526
comp1114995_c0			-2.39699	0.048742
comp1115805_c0			-2.20394	0.00813526
comp1115830_c0			2.20394	0.00813526
comp1121501_c0			2.20394	0.00813526
comp11228_c0			2.54881	0.00813526
comp1128239_c0			2.20394	0.00813526
comp1129526_c0			-2.54881	0.00813526
comp1138718_c0			2.20394	0.00813526
comp1139979_c0			2.54881	0.00813526
comp1140674_c0			2.39699	0.048742
comp1141262_c0			2.20394	0.00813526
comp1143503_c0			-2.39699	0.048742
comp1159617_c0			2.20394	0.00813526
comp1165703_c0			2.20394	0.00813526
comp11663_c0			2.20394	0.00813526
comp1173858_c0			-2.20394	0.00813526
comp1174261_c0			-2.54881	0.00813526
comp117539_c0			-4.91141	0.0226203
comp117740_c0			2.93437	0.0324886
comp1178252_c0			-2.20394	0.00813526
comp1178450_c0			2.20394	0.00813526
comp12026_c0			2.20394	0.00813526
comp12105_c0			-2.39699	0.048742
comp1219309_c0			-2.20394	0.00813526
comp1232538_c0			2.20394	0.00813526
comp1266_c0			2.20394	0.00813526
comp1279527_c0			2.20394	0.00813526
comp12928_c0			-2.87484	0.0150472
comp1299453_c0			-2.20394	0.00813526
comp1327841_c0			2.20394	0.00813526
comp1330976_c0			-2.20394	0.00813526
comp1333278_c0			-2.20394	0.00813526
comp1339333_c0			2.20394	0.00813526
comp1343345_c0			-2.20394	0.00813526
comp1366183_c0			2.20394	0.00813526
comp1370437_c0			2.66457	0.0227543
comp1378325_c0			-2.20394	0.00813526
comp1392555_c0			-2.20394	0.00813526
comp1393494_c0			2.20394	0.00813526
comp1396521_c0			2.20394	0.00813526
comp1399686_c0			2.20394	0.00813526
comp1400721_c0			2.39699	0.048742
comp1404025_c0			2.66457	0.0227543
comp1413911_c0			-2.20394	0.00813526
comp1415223_c0			2.20394	0.00813526
comp14252_c0			-2.78034	0.00813526
comp14266_c0			2.66457	0.0227543
comp1430174_c0			2.20394	0.00813526
comp14546_c0			2.20394	0.00813526
comp1458534_c0			-2.20394	0.00813526
comp14590_c0			-2.66457	0.0227543
comp15183_c0			2.20394	0.00813526
comp15227_c0			2.20394	0.00813526
comp15380_c0			2.66457	0.0227543
comp15512_c0			2.78034	0.00813526
comp155690_c0			2.78034	0.00813526
comp16330_c0			2.66457	0.0227543
comp16496_c0			2.20394	0.00813526
comp1694642_c0			2.39699	0.048742
comp1696_c0			2.20394	0.00813526
comp17200_c0			-2.20394	0.00813526
comp1724166_c0			2.20394	0.00813526
comp1725_c0			2.39699	0.048742
comp1750648_c0			2.20394	0.00813526
comp1757527_c0			2.20394	0.00813526
comp1779178_c0			-2.20394	0.00813526
comp1816686_c0			2.20394	0.00813526
comp18298_c0			-2.39699	0.048742
comp19064_c0			2.39699	0.048742
comp1973266_c0			2.20394	0.00813526
comp2004_c0			2.39699	0.048742
comp2047058_c0			2.39699	0.048742
comp2116_c0			-2.20394	0.00813526
comp2161_c0			2.20394	0.00813526
comp2182_c0			-2.96934	0.00813526
comp223_c0			2.54881	0.00813526
comp22319_c0			2.66457	0.0227543
comp22807_c0			2.20394	0.00813526
comp23182_c0			3.65664	0.00881124
comp23559_c0			2.20394	0.00813526
comp23782_c0			-2.20394	0.00813526
comp25376_c0			2.20394	0.00813526
comp253844_c0			2.20394	0.00813526
comp25390_c0			-3.90985	0.00813526
comp25542_c0			3.39735	0.0264121
comp26728_c0			-3.04963	0.00973548
comp26947_c0			-2.20394	0.00813526
comp278359_c0			-2.96934	0.00813526
comp284017_c0			2.66457	0.0227543
comp28415_c0			-3.11976	0.0270424
comp2894_c0			2.39699	0.048742
comp297967_c0			-5.01595	0.00813526
comp300344_c0			3.45243	0.00813526
comp30077_c0			2.66457	0.0227543
comp30120_c0			4.82788	0.0264756
comp30485_c0			4.69955	0.0227543
comp30729_c0			-2.39699	0.048742
comp31086_c0			2.87484	0.0150472
comp315151_c0			5.07807	0.0106599
comp31594_c0			2.20394	0.00813526
comp31760_c0			2.39699	0.048742
comp31890_c0			2.78034	0.00813526
comp31946_c0			2.06417	0.0167286
comp32188_c0			4.03591	0.0143415
comp322560_c0			-2.66457	0.0227543
comp32291_c0			3.92867	0.0227381
comp326422_c0			2.87484	0.0150472
comp32683_c0			2.20394	0.00813526
comp32746_c0			2.54881	0.00813526
comp32802_c0			-9.34218	0.0292893
comp328062_c0			-2.54881	0.00813526
comp32903_c0			2.20394	0.00813526
comp32952_c0			2.39699	0.048742
comp333341_c0			2.66457	0.0227543
comp33352_c0			2.97293	0.0493814
comp33666_c0			-2.87484	0.0150472
comp33984_c0			-2.54881	0.00813526
comp343209_c0			-2.95513	0.0415794
comp34448_c0			-2.95513	0.0415794
comp344855_c0			-3.75268	0.00813526
comp34540_c0			-3.68673	0.0222731
comp34678_c0			2.20394	0.00813526
comp347142_c0			-2.54881	0.00813526
comp34957_c0			2.66457	0.0227543
comp35052_c0			-2.20394	0.00813526
comp3511_c0			2.20394	0.00813526
comp35124_c0			3.45243	0.00813526
comp35132_c0			2.20394	0.00813526
comp35213_c0			-3.31667	0.00813526
comp35221_c0			-2.54881	0.00813526
comp35437_c0			-2.54881	0.00813526
comp354542_c0			2.87484	0.0150472
comp357661_c0			3.02887	0.00813526
comp3584_c0			-2.54881	0.00813526
comp35907_c0			3.44713	0.0141542
comp3610_c0			2.20394	0.00813526
comp36101_c0			2.66457	0.0227543
comp36106_c0			-3.6435	0.0114774
comp36216_c0			2.54881	0.00813526
comp36355_c0			-2.39699	0.048742
comp36494_c0			-3.82595	0.00813526
comp36579_c0			-2.20394	0.00813526
comp36930_c0			2.20394	0.00813526
comp375148_c0			-3.5046	0.00813526
comp37521_c0			2.20394	0.00813526
comp377132_c0			4.03031	0.0250283
comp37915_c0			-2.39699	0.048742
comp38054_c0			-3.18201	0.00813526
comp38069_c0			2.66457	0.0227543
comp383485_c0			2.20394	0.00813526
comp38745_c0			-2.20394	0.00813526
comp38842_c0			2.87484	0.0150472
comp38864_c0			-6.56151	0.0149381
comp38979_c0			2.66457	0.0227543
comp390698_c0			2.20394	0.00813526
comp39413_c0			2.20394	0.00813526
comp39774_c0			-2.20394	0.00813526
comp39781_c0			3.54317	0.0407192
comp39826_c0			2.39699	0.048742
comp398937_c0			2.78034	0.00813526
comp39904_c0			2.20394	0.00813526
comp39924_c0			2.39699	0.048742
comp400681_c0			2.20394	0.00813526
comp40097_c0			-3.5046	0.00813526
comp40291_c0			2.39699	0.048742
comp40361_c0			2.39699	0.048742
comp40435_c0			2.13984	0.00919743
comp40489_c0			-2.39699	0.048742
comp40564_c0			-3.3748	0.0126633
comp41162_c0			2.20394	0.00813526
comp416864_c0			-2.66457	0.0227543
comp41767_c0			2.20394	0.00813526
comp41937_c0			3.76896	0.0350141
comp421579_c0			3.27041	0.036099
comp42325_c0			3.1515	0.0393491
comp42334_c0			2.39699	0.048742
comp42400_c0			-4.79813	0.0128492
comp42415_c0			-2.95513	0.0415794
comp43000_c0			6.59116	0.00888009
comp430460_c0			-2.66457	0.0227543
comp43290_c0			4.26759	0.00813526
comp433873_c0			2.66457	0.0227543
comp436083_c0			2.20394	0.00813526
comp43662_c0			2.66457	0.0227543
comp43821_c0			3.06743	0.0140214
comp44191_c0			-7.58364	0.0410501
comp44811_c0			2.39699	0.048742
comp449881_c0			-3.94827	0.00813526
comp45034_c0			-4.45455	0.0221909
comp451247_c0			-2.78034	0.00813526
comp45135_c0			2.87484	0.0150472
comp454533_c0			2.20394	0.00813526
comp45472_c0			2.78034	0.00813526
comp45479_c0			2.66457	0.0227543
comp455018_c0			2.20394	0.00813526
comp45576_c0			5.07841	0.0183016
comp455786_c0			-2.20394	0.00813526
comp45655_c0			-2.78034	0.00813526
comp458046_c0			2.20394	0.00813526
comp45901_c0			2.20779	0.0211681
comp45965_c0			2.54881	0.00813526
comp461812_c0			-2.66457	0.0227543
comp46236_c0			-2.20394	0.00813526
comp46328_c0			3.06743	0.0140214
comp46331_c0			-2.54881	0.00813526
comp46695_c0			2.20394	0.00813526
comp46761_c0			2.66457	0.0227543
comp47133_c0			-2.20394	0.00813526
comp47238_c0			2.20394	0.00813526
comp47400_c0			-2.95513	0.0415794
comp47648_c0			-2.39699	0.048742
comp47754_c0			2.54881	0.00813526
comp47860_c0			-3.24654	0.0171423
comp48005_c0			3.02887	0.00813526
comp48246_c0			4.14384	0.0226203
comp48501_c0			-3.5898	0.0469185
comp48543_c0			-4.6459	0.00813526
comp4868_c0			2.93437	0.0324886
comp48788_c0			-4.87201	0.00813526
comp48794_c0			-4.3356	0.00813526
comp488369_c0			2.39699	0.048742
comp492462_c0			3.70644	0.00813526
comp492505_c0			2.20394	0.00813526
comp493476_c0			2.20394	0.00813526
comp494119_c0			-4.216	0.0114254
comp49595_c0			2.87484	0.0150472
comp49666_c0			2.66457	0.0227543
comp49720_c0			2.66457	0.0227543
comp49747_c0			3.44715	0.0448772
comp501572_c0			-2.66457	0.0227543
comp50359_c0			-3.44873	0.00814002
comp504596_c0			3.30897	0.0226203
comp50737_c0			-3.18242	0.0456545
comp50782_c0			11.3167	0.0119833
comp50864_c0			2.66457	0.0227543
comp51050_c0			-2.20394	0.00813526
comp5121_c0			2.20394	0.00813526
comp512517_c0			2.54881	0.00813526
comp514138_c0			2.20394	0.00813526
comp51510_c0			2.20394	0.00813526
comp51525_c0			3.76896	0.0350141
comp51586_c0			2.39699	0.048742
comp51957_c0			3.34326	0.014082
comp52398_c0			-2.54881	0.00813526
comp52408_c0			2.54881	0.00813526
comp52647_c0			4.32189	0.0282259
comp52712_c0			2.20394	0.00813526
comp534194_c0			2.20394	0.00813526
comp536298_c0			2.20394	0.00813526
comp539234_c0			2.20394	0.00813526
comp54172_c0			2.54881	0.00813526
comp543145_c0			-4.0624	0.0151584
comp54536_c0			-4.11421	0.030696
comp546642_c0			2.20394	0.00813526
comp548987_c0			2.20394	0.00813526
comp550847_c0			-2.95513	0.0415794
comp551221_c0			2.39699	0.048742
comp553275_c0			-3.27679	0.0229594
comp553553_c0			-2.66457	0.0227543
comp55567_c0			3.21103	0.0195575
comp557974_c0			2.66457	0.0227543
comp566862_c0			-3.11976	0.0270424
comp572176_c0			-2.95513	0.0415794
comp576973_c0			2.66457	0.0227543
comp57782_c0			3.22805	0.0227817
comp57824_c0			2.42904	0.0125785
comp5803_c0			2.54881	0.00813526
comp58147_c0			6.67964	0.00813526
comp581692_c0			2.20394	0.00813526
comp586_c0			2.20394	0.00813526
comp587391_c0			-2.66457	0.0227543
comp589_c0			-2.20394	0.00813526
comp59008_c0			-5.95382	0.00813526
comp59130_c0			3.30897	0.0226203
comp594162_c0			2.20394	0.00813526
comp59773_c0			-2.95513	0.0415794
comp597852_c0			2.20394	0.00813526
comp599098_c0			2.20394	0.00813526
comp6011_c0			2.54881	0.00813526
comp60145_c2			4.86026	0.00813526
comp60376_c0			2.39699	0.048742
comp60835_c0			-3.55791	0.0344954
comp6112_c0			2.39699	0.048742
comp61144_c0			-2.87484	0.0150472
comp611622_c0			2.39699	0.048742
comp614360_c0			-3.44873	0.00814002
comp619415_c0			-3.45153	0.00813526
comp62403_c0			2.87893	0.0243326
comp62943_c0			-4.3803	0.0162089
comp62955_c0			2.39088	0.0279902
comp6323_c0			2.20394	0.00813526
comp63464_c1			3.21103	0.0195575
comp64392_c2			2.43399	0.0336849
comp65522_c0			2.22763	0.0257376
comp65594_c0			-5.84141	0.00813526
comp65892_c1			2.66457	0.0227543
comp665450_c0			2.20394	0.00813526
comp666566_c0			2.54881	0.00813526
comp669772_c0			-2.66457	0.0227543
comp670657_c0			2.87484	0.0150472
comp670966_c0			-3.3748	0.0126633
comp671153_c0			-2.54881	0.00813526
comp67227_c1			-6.49435	0.00813526
comp675070_c0			-3.04963	0.00973548
comp684308_c0			2.20394	0.00813526
comp685013_c0			2.66457	0.0227543
comp686501_c0			-2.39699	0.048742
comp687706_c0			-2.54881	0.00813526
comp689297_c0			2.20394	0.00813526
comp69025_c2			-3.04963	0.00973548
comp69118_c1			-2.95513	0.0415794
comp693230_c0			-2.54881	0.00813526
comp694506_c0			2.20394	0.00813526
comp695387_c0			-2.54881	0.00813526
comp69899_c0			-2.87484	0.0150472
comp699069_c0			-2.20394	0.00813526
comp701864_c0			2.20394	0.00813526
comp701917_c0			2.20394	0.00813526
comp703214_c0			-2.20394	0.00813526
comp70499_c2			-2.78034	0.00813526
comp705731_c0			-2.66457	0.0227543
comp71142_c1			-8.0857	0.0204907
comp71148_c3			-3.42786	0.0240213
comp71178_c1			4.96722	0.0233675
comp7121_c0			-3.20006	0.00813526
comp71437_c0			3.88243	0.0376184
comp721419_c0			-2.66457	0.0227543
comp721424_c0			2.66457	0.0227543
comp724873_c0			-2.66457	0.0227543
comp7309_c0			-3.24654	0.0171423
comp74011_c0			-2.95513	0.0415794
comp745089_c0			-2.66457	0.0227543
comp746495_c0			-2.87484	0.0150472
comp750091_c0			2.39699	0.048742
comp758645_c0			2.54881	0.00813526
comp759111_c0			2.54881	0.00813526
comp759317_c0			-2.78034	0.00813526
comp761440_c0			2.20394	0.00813526
comp762385_c0			-2.54881	0.00813526
comp764459_c0			-2.20394	0.00813526
comp7678_c0			-2.95513	0.0415794
comp768651_c0			2.20394	0.00813526
comp769891_c0			2.39699	0.048742
comp770154_c0			-2.54881	0.00813526
comp771833_c0			-2.39699	0.048742
comp772184_c0			2.20394	0.00813526
comp7770_c0			3.02887	0.00813526
comp778869_c0			-2.20394	0.00813526
comp779148_c0			2.20394	0.00813526
comp780441_c0			2.66457	0.0227543
comp7809_c0			-2.20394	0.00813526
comp792978_c0			2.54881	0.00813526
comp797956_c0			2.39699	0.048742
comp801027_c0			2.66457	0.0227543
comp805930_c0			2.20394	0.00813526
comp80708_c0			-4.20385	0.0327139
comp814615_c0			2.39699	0.048742
comp8188_c0			3.75268	0.00813526
comp8255_c0			-2.20394	0.00813526
comp828419_c0			2.20394	0.00813526
comp833244_c0			-2.20394	0.00813526
comp8511_c0			-2.20394	0.00813526
comp856992_c0			2.20394	0.00813526
comp881862_c0			2.20394	0.00813526
comp883386_c0			2.54881	0.00813526
comp884022_c0			2.39699	0.048742
comp884883_c0			2.54881	0.00813526
comp885577_c0			-2.20394	0.00813526
comp886248_c0			2.20394	0.00813526
comp886375_c0			2.39699	0.048742
comp886706_c0			-2.54881	0.00813526
comp886970_c0			2.54881	0.00813526
comp887641_c0			-3.04963	0.00973548
comp894379_c0			2.39699	0.048742
comp895869_c0			2.20394	0.00813526
comp896096_c0			2.20394	0.00813526
comp898729_c0			2.54881	0.00813526
comp906970_c0			2.20394	0.00813526
comp912197_c0			-2.20394	0.00813526
comp917930_c0			2.20394	0.00813526
comp918766_c0			-2.20394	0.00813526
comp920128_c0			2.54881	0.00813526
comp924290_c0			-2.66457	0.0227543
comp926642_c0			-2.39699	0.048742
comp926686_c0			3.10172	0.0226203
comp929852_c0			2.66457	0.0227543
comp938106_c0			3.1515	0.0393491
comp940040_c0			-2.39699	0.048742
comp943303_c0			2.20394	0.00813526
comp946_c0			-3.24654	0.0171423
comp947515_c0			-2.39699	0.048742
comp949602_c0			2.66457	0.0227543
comp966537_c0			2.87484	0.0150472
comp974570_c0			-2.54881	0.00813526
comp993522_c0			2.39699	0.048742
