# Supplementary material for: Screening and identification of key genes regulating fall dormancy in alfalfa leaves
Source: PLoS One. 2017 Dec 6;12(12):e0188964. doi: 10.1371/journal.pone.0188964 (PMC5718555; doi:10.1371/journal.pone.0188964)
Supplement: S4 File — (XLS) [file pone.0188964.s005.xls]

## Sheet: 工作表1
Gene' IDs	Corresponding transcripts	Corresponding protein	Fold Change	Adjusted.p.value
comp49276_c0	comp49276_c0_seq1	sp|A2SY66|VICHY_VICSN Vicianin hydrolase (Fragment)	-3.27211	0.0159163
comp459425_c0	comp459425_c0_seq1	sp|B9T536|TPS10_RICCO Terpene synthase 10	3.5953	0.00337983
comp1858997_c0	comp1858997_c0_seq1	sp|D4N502|DIOX3_PAPSO Codeine O-demethylase	2.36168	0.0369341
comp672512_c0	comp672512_c0_seq1	sp|O04331|PHB3_ARATH Prohibitin-3, mitochondrial	2.36168	0.0369341
comp662730_c0	comp662730_c0_seq1	sp|O04681|PTI5_SOLLC Pathogenesis-related genes transcriptional activator PTI5	-2.22986	0.00299952
comp55513_c0	comp55513_c0_seq1; comp55513_c0_seq3	sp|O23530|SNC1_ARATH Protein SUPPRESSOR OF npr1-1, CONSTITUTIVE 1; sp|Q9SZ67|WRK19_ARATH Probable WRKY transcription factor 19	-3.56555	0.0388763
comp581363_c0	comp581363_c0_seq1	sp|O24303|TI110_PEA Protein TIC110, chloroplastic	2.53809	0.00416139
comp5872_c0	comp5872_c0_seq1	sp|O27555|ARSA_METTH Putative arsenical pump-driving ATPase	2.63705	0.0369341
comp59250_c0	comp59250_c0_seq1, 2	sp|O49432|QRT3_ARATH Polygalacturonase QRT3	3.23607	0.0489495
comp906019_c0	comp906019_c0_seq1	sp|O59949|EF1A_YARLI Elongation factor 1-alpha	2.22986	0.00299952
comp1320194_c0	comp1320194_c0_seq1	sp|O74631|FD123_TRAVE Protein FDD123	2.22986	0.00299952
comp59094_c0	comp59094_c0_seq9, 12, 14, 19, 34, 40; comp59094_c0_seq1-8, 10, 11, 13, 15-18, 20-28, 30, 31, 36, 39, 42-46, 48, 52, 53; comp59094_c0_seq54; comp59094_c0_seq25, 29, 32, 33, 35, 37, 38, 41, 47, 49-51	sp|O80689|BGL45_ARATH Beta-glucosidase 45; sp|O80690|BGL46_ARATH Beta-glucosidase 46; sp|Q7XSK0|BGL18_ORYSJ Beta-glucosidase 18; sp|Q9SVS1|BGL47_ARATH Beta-glucosidase 47	3.04538	0.041714
comp56443_c0	comp56443_c0_seq1, 2	sp|O81027|HMGCL_ARATH Hydroxymethylglutaryl-CoA lyase, mitochondrial	-2.74161	0.0392006
comp887354_c0	comp887354_c0_seq1	sp|O81635|ATK4_ARATH Kinesin-4	2.22986	0.00299952
comp768673_c0	comp768673_c0_seq1	sp|O81832|Y4729_ARATH G-type lectin S-receptor-like serine/threonine-protein kinase At4g27290	2.22986	0.00299952
comp65194_c1	comp65194_c1_seq1	sp|O82500|Y4117_ARATH Putative disease resistance protein At4g11170	2.36168	0.0369341
comp932250_c0	comp932250_c0_seq1	sp|O82500|Y4117_ARATH Putative disease resistance protein At4g11170	3.09451	0.0251137
comp66462_c0	comp66462_c0_seq1	sp|O82711|PIP22_PEA Kunitz-type trypsin inhibitor-like 2 protein	4.56615	0.0278324
comp1105459_c0	comp1105459_c0_seq1	sp|P04146|COPIA_DROME Copia protein	2.36168	0.0369341
comp1192205_c0	comp1192205_c0_seq1	sp|P04146|COPIA_DROME Copia protein	2.36168	0.0369341
comp1346878_c0	comp1346878_c0_seq1	sp|P04323|POL3_DROME Retrovirus-related Pol polyprotein from transposon 17.6	-2.22986	0.00299952
comp56985_c0	comp56985_c0_seq1, 2	sp|P04713|SSG1_MAIZE Granule-bound starch synthase 1, chloroplastic/amyloplastic	5.7446	0.0453097
comp57458_c0	comp57458_c0_seq1	sp|P04793|HSP13_SOYBN 17.5 kDa class I heat shock protein	-2.22986	0.00299952
comp25410_c0	comp25410_c0_seq1	sp|P0C2F6|RNHX1_ARATH Putative ribonuclease H protein At1g65750	3.31939	0.0478971
comp6778_c0	comp6778_c0_seq1	sp|P0C2F6|RNHX1_ARATH Putative ribonuclease H protein At1g65750	2.98073	0.00299952
comp766109_c0	comp766109_c0_seq1	sp|P0C2F6|RNHX1_ARATH Putative ribonuclease H protein At1g65750	-3.29686	0.00403861
comp778804_c0	comp778804_c0_seq1	sp|P0C2F6|RNHX1_ARATH Putative ribonuclease H protein At1g65750	-2.87404	0.00299952
comp1125466_c0	comp1125466_c0_seq1	sp|P10978|POLX_TOBAC Retrovirus-related Pol polyprotein from transposon TNT 1-94	-2.22986	0.00299952
comp16191_c0	comp16191_c0_seq1	sp|P10978|POLX_TOBAC Retrovirus-related Pol polyprotein from transposon TNT 1-94	2.63705	0.0369341
comp1955073_c0	comp1955073_c0_seq1	sp|P10978|POLX_TOBAC Retrovirus-related Pol polyprotein from transposon TNT 1-94	-2.61546	0.00299952
comp24282_c0	comp24282_c0_seq1	sp|P10978|POLX_TOBAC Retrovirus-related Pol polyprotein from transposon TNT 1-94	-6.22148	0.0443682
comp31195_c0	comp31195_c0_seq1, 2	sp|P10978|POLX_TOBAC Retrovirus-related Pol polyprotein from transposon TNT 1-94	3.46277	0.00446177
comp636784_c0	comp636784_c0_seq1	sp|P10978|POLX_TOBAC Retrovirus-related Pol polyprotein from transposon TNT 1-94	3.31939	0.0478971
comp806458_c0	comp806458_c0_seq1	sp|P10978|POLX_TOBAC Retrovirus-related Pol polyprotein from transposon TNT 1-94	2.86092	0.032704
comp59840_c0	comp59840_c0_seq1, 2	sp|P17859|AMYA_VIGMU Alpha-amylase	2.47662	0.0106464
comp13778_c0	comp13778_c0_seq1; comp13778_c0_seq2	sp|P27075|RL44_CANTR 60S ribosomal protein L44; sp|P27074|RL44Q_CANMA 60S ribosomal protein L44 Q	2.36168	0.0369341
comp856555_c0	comp856555_c0_seq1	sp|P28644|ROC1_SPIOL 28 kDa ribonucleoprotein, chloroplastic	-3.75398	0.039889
comp19500_c0	comp19500_c0_seq1	sp|P32110|GSTX6_SOYBN Probable glutathione S-transferase	3.7407	0.0369341
comp35134_c0	comp35134_c0_seq1	sp|P32110|GSTX6_SOYBN Probable glutathione S-transferase	-3.52552	0.0163366
comp49998_c0	comp49998_c0_seq1	sp|P32765|ASP_THECC 21 kDa seed protein	5.46051	0.0271023
comp294729_c0	comp294729_c0_seq1	sp|P34823|EF1A2_DAUCA Elongation factor 1-alpha	2.22986	0.00299952
comp35021_c0	comp35021_c0_seq1	sp|P36182|HSP82_TOBAC Heat shock protein 82 (Fragment)	-2.74161	0.0392006
comp1349883_c0	comp1349883_c0_seq1	sp|P51074|ANX4_FRAAN Annexin-like protein RJ4	-2.74789	0.0158089
comp81185_c0	comp81185_c0_seq1	sp|P62929|ALB1D_PEA Albumin-1 D	9.45841	0.00299952
comp94231_c0	comp94231_c0_seq1	sp|P81748|MIFH_TRITR Macrophage migration inhibitory factor homolog	-4.5448	0.0369341
comp31383_c0	comp31383_c0_seq1, comp31383_c0_seq2	sp|P84316|EF1A_HELZE Elongation factor 1-alpha (Fragment); sp|P34825|EF1A_HYPJE Elongation factor 1-alpha	2.53809	0.00416139
comp1195334_c0	comp1195334_c0_seq1	sp|P92519|M810_ARATH Uncharacterized mitochondrial protein AtMg00810	2.36168	0.0369341
comp546937_c0	comp546937_c0_seq1	sp|P92519|M810_ARATH Uncharacterized mitochondrial protein AtMg00810	2.22986	0.00299952
comp54881_c0	comp54881_c0_seq1	sp|P92519|M810_ARATH Uncharacterized mitochondrial protein AtMg00810	6.63648	0.0159542
comp537310_c0	comp537310_c0_seq1	sp|P92555|M1250_ARATH Uncharacterized mitochondrial protein AtMg01250	2.74747	0.00299952
comp747365_c0	comp747365_c0_seq1	sp|P92555|M1250_ARATH Uncharacterized mitochondrial protein AtMg01250	2.22986	0.00299952
comp1296071_c0	comp1296071_c0_seq1	sp|P93290|M240_ARATH Uncharacterized mitochondrial protein AtMg00240	2.36168	0.0369341
comp1071993_c0	comp1071993_c0_seq1	sp|P93295|M310_ARATH Uncharacterized mitochondrial protein AtMg00310	2.63705	0.0369341
comp963778_c0	comp963778_c0_seq1	sp|P93479|RETO_PAPSO Reticuline oxidase	-2.22986	0.00299952
comp812583_c0	comp812583_c0_seq1	sp|Q03194|PMA4_NICPL Plasma membrane ATPase 4	2.36168	0.0369341
comp946017_c0	comp946017_c0_seq1	sp|Q08298|RD22_ARATH Dehydration-responsive protein RD22	3.2578	0.00299952
comp674830_c0	comp674830_c0_seq1	sp|Q0V865|FAFL_ARATH Protein FAF-like, chloroplastic	-2.74789	0.0158089
comp1407567_c0	comp1407567_c0_seq1	sp|Q0WVW7|RQL5_ARATH ATP-dependent DNA helicase Q-like 5	-2.22986	0.00299952
comp763202_c0	comp763202_c0_seq1	sp|Q11176|WDR1_CAEEL Actin-interacting protein 1	-2.61546	0.00299952
comp424089_c0	comp424089_c0_seq1	sp|Q2HU65|H2A2_MEDTR Probable histone H2A.2	2.36168	0.0369341
comp33056_c0	comp33056_c0_seq1	sp|Q2QMW1|CCD52_ORYSJ Cyclin-D5-2	-3.5953	0.00337983
comp7389_c0	comp7389_c0_seq1	sp|Q33BZ6|RK14_NICTO 50S ribosomal protein L14, chloroplastic	-2.22986	0.00299952
comp442469_c0	comp442469_c0_seq1	sp|Q39043|MD37F_ARATH Mediator of RNA polymerase II transcription subunit 37f	-3.94847	0.00342012
comp27169_c0	comp27169_c0_seq1	sp|Q3ECH2|Y1670_ARATH Probable receptor-like protein kinase At1g67000	-3.06779	0.0369341
comp797157_c0	comp797157_c0_seq1	sp|Q3EDF8|PPR28_ARATH Pentatricopeptide repeat-containing protein At1g09900	3.82504	0.00299952
comp181796_c0	comp181796_c0_seq1	sp|Q40392|TMVRN_NICGU TMV resistance protein N	-4.80201	0.00601185
comp245085_c0	comp245085_c0_seq1	sp|Q40392|TMVRN_NICGU TMV resistance protein N	3.09451	0.0251137
comp46370_c0	comp46370_c0_seq1	sp|Q40392|TMVRN_NICGU TMV resistance protein N	-2.74789	0.0158089
comp58686_c0	comp58686_c0_seq1-4	sp|Q40392|TMVRN_NICGU TMV resistance protein N	6.52132	0.00601993
comp900271_c0	comp900271_c0_seq1	sp|Q42396|CDPKC_ARATH Calcium-dependent protein kinase 12	2.63705	0.0369341
comp546932_c0	comp546932_c0_seq1	sp|Q42400|AAP1_ARATH Amino acid permease 1	2.63705	0.0369341
comp1383680_c0	comp1383680_c0_seq1	sp|Q54UG4|RL37A_DICDI 60S ribosomal protein L37a	2.36168	0.0369341
comp68117_c1	comp68117_c1_seq1, 2	sp|Q56XP9|ERFL1_ARATH Ethylene-responsive transcription factor-like protein At4g13040	-2.26429	0.0302305
comp37666_c0	comp37666_c0_seq1	sp|Q56YN8|SMC3_ARATH Structural maintenance of chromosomes protein 3	2.22986	0.00299952
comp25768_c0	comp25768_c0_seq1	sp|Q5W915|USP_PEA UDP-sugar pyrophospharylase	-3.19313	0.00299952
comp280765_c0	comp280765_c0_seq1	sp|Q63945|SET_RAT Protein SET	5.10476	0.0288438
comp70036_c0	comp70036_c0_seq1, 2, 6, 7	sp|Q6AWW5|Y5262_ARATH Ankyrin repeat-containing protein At5g02620	-4.34616	0.010304
comp544499_c0	comp544499_c0_seq1	sp|Q6NVC5|MIRO1_DANRE Mitochondrial Rho GTPase 1-A	3.82504	0.00299952
comp655910_c0	comp655910_c0_seq1	sp|Q6P5G6|UBXN7_MOUSE UBX domain-containing protein 7	-3.00338	0.0138037
comp68462_c0	comp68462_c0_seq1	sp|Q6YU51|DXS2_ORYSJ Probable 1-deoxy-D-xylulose-5-phosphate synthase 2, chloroplastic	5.92167	0.0251335
comp1760138_c0	comp1760138_c0_seq1	sp|Q70PR7|VINSY_RAUSE Vinorine synthase	2.22986	0.00299952
comp1093033_c0	comp1093033_c0_seq1	sp|Q7RVI1|RS5_NEUCR 40S ribosomal protein S5	3.31401	0.00635062
comp669159_c0	comp669159_c0_seq1	sp|Q7RVN0|RL11_NEUCR 60S ribosomal protein L11	3.44655	0.0437736
comp55973_c0	comp55973_c0_seq1, 2; comp55973_c0_seq3	sp|Q7XA39|RGA4_SOLBU Putative disease resistance protein RGA4; sp|Q9LRR5|DRL21_ARATH Putative disease resistance protein At3g14460	5.3825	0.0251486
comp367946_c0	comp367946_c0_seq1	sp|Q7XA42|RGA1_SOLBU Putative disease resistance protein RGA1	-3.06779	0.0369341
comp34458_c0	comp34458_c0_seq1	sp|Q7ZUX1|RPC3_DANRE DNA-directed RNA polymerase III subunit RPC3	-5.27353	0.00299952
comp522282_c0	comp522282_c0_seq1	sp|Q84XG9|ILL1_ORYSI IAA-amino acid hydrolase ILR1-like 1	2.36168	0.0369341
comp57451_c0	comp57451_c0_seq1	sp|Q8GSJ6|LQY1_ARATH Protein disulfide-isomerase LQY1	-2.48795	0.0158089
comp25447_c0	comp25447_c0_seq1	sp|Q8L7Q7|PME64_ARATH Probable pectinesterase/pectinesterase inhibitor 64	-3.27211	0.0159163
comp16440_c0	comp16440_c0_seq1	sp|Q8L7R3|LPCT1_ARATH Lysophospholipid acyltransferase LPEAT1	2.64852	0.00743328
comp1111073_c0	comp1111073_c0_seq1	sp|Q8LBH4|SPX1_ARATH SPX domain-containing protein 1	2.36168	0.0369341
comp545089_c0	comp545089_c0_seq1	sp|Q8LGG0|FKB12_ARATH Peptidyl-prolyl cis-trans isomerase FKBP12	2.36168	0.0369341
comp1059110_c0	comp1059110_c0_seq1	sp|Q8LGU1|AB8C_ARATH ABC transporter C family member 8	2.53809	0.00416139
comp2776_c0	comp2776_c0_seq1	sp|Q8LPR9|TI110_ARATH Protein TIC110, chloroplastic	2.22986	0.00299952
comp367605_c0	comp367605_c0_seq1	sp|Q8UVY2|BRX1_XENLA Ribosome biogenesis protein BRX1 homolog	-2.22986	0.00299952
comp20907_c0	comp20907_c0_seq1	sp|Q8VYH2|ERG16_ARATH Squalene epoxidase 3	-5.02962	0.0369341
comp46405_c0	comp46405_c0_seq1	sp|Q93WI9|HD3A_ORYSJ Protein HEADING DATE 3A	4.37773	0.0369341
comp597016_c0	comp597016_c0_seq1	sp|Q93X23|MYRS_QUEIL Myrcene synthase, chloroplastic	2.22986	0.00299952
comp510728_c0	comp510728_c0_seq1	sp|Q93YS4|AB22G_ARATH ABC transporter G family member 22	-2.22986	0.00299952
comp15109_c0	comp15109_c0_seq1	sp|Q945F0|EDS5_ARATH Enhanced disease susceptibility 5	2.53809	0.00416139
comp43118_c0	comp43118_c0_seq1, 2	sp|Q9ASS4|Y5838_ARATH Probably inactive leucine-rich repeat receptor-like protein kinase At5g48380	-3.44655	0.0437736
comp7314_c0	comp7314_c0_seq1	sp|Q9C0R2|RTF22_SCHPO Retrotransposable element Tf2 155 kDa protein type 2	4.08572	0.00299952
comp55466_c0	comp55466_c0_seq1, 2	sp|Q9C5S2|IRE1A_ARATH Serine/threonine-protein kinase/endoribonuclease IRE1a	6.74823	0.0191413
comp7542_c0	comp7542_c0_seq1	sp|Q9C616|KAN2_ARATH Probable transcription factor KAN2	-2.61546	0.00299952
comp12163_c0	comp12163_c0_seq1	sp|Q9C9C0|SPPA1_ARATH Serine protease SPPA, chloroplastic	2.22986	0.00299952
comp691765_c0	comp691765_c0_seq1	sp|Q9C9U0|PP118_ARATH Pentatricopeptide repeat-containing protein At1g73710	3.5953	0.00337983
comp187642_c0	comp187642_c0_seq1	sp|Q9EQU5|SET_MOUSE Protein SET	5.40841	0.00299952
comp67791_c1	comp67791_c1_seq1	sp|Q9FFF9|APC1_ARATH Anaphase-promoting complex subunit 1	5.11076	0.0182555
comp1371965_c0	comp1371965_c0_seq1	sp|Q9FFG8|PP417_ARATH Pentatricopeptide repeat-containing protein At5g44230	2.22986	0.00299952
comp71575_c3	comp71575_c3_seq1, 4; comp71575_c3_seq2	sp|Q9FGG3|WTR45_ARATH WAT1-related protein At5g64700; sp|F4HVM3|WTR10_ARATH WAT1-related protein At1g68170	4.44893	0.0347026
comp4803_c0	comp4803_c0_seq1	sp|Q9FHJ6|RFA1C_ARATH Replication protein A 70 kDa DNA-binding subunit C	2.22986	0.00299952
comp499035_c0	comp499035_c0_seq1	sp|Q9FHJ6|RFA1C_ARATH Replication protein A 70 kDa DNA-binding subunit C	3.2578	0.00299952
comp59290_c0	comp59290_c0_seq1, 2	sp|Q9FJX5|BT4_ARATH BTB/POZ and TAZ domain-containing protein 4	2.01235	0.010566
comp55298_c0	comp55298_c0_seq1	sp|Q9FKE9|RHD32_ARATH Protein ROOT HAIR DEFECTIVE 3 homolog 2	-5.97596	0.00299952
comp54307_c1	comp54307_c1_seq1	sp|Q9FLI1|BH036_ARATH Transcription factor bHLH36	7.32402	0.00299952
comp550996_c0	comp550996_c0_seq1	sp|Q9FMU5|UTP18_ARATH U3 small nucleolar RNA-associated protein 18 homolog	2.22986	0.00299952
comp503364_c0	comp503364_c0_seq1	sp|Q9FR82|SLD1_BOROF Delta(8)-fatty-acid desaturase	-2.22986	0.00299952
comp953939_c0	comp953939_c0_seq1	sp|Q9FT81|TT8_ARATH Transcription factor TT8	-2.22986	0.00299952
comp28909_c0	comp28909_c0_seq1	sp|Q9FZK1|FBX6_ARATH F-box only protein 6	-3.27211	0.0159163
comp29926_c0	comp29926_c0_seq1	sp|Q9FZK1|FBX6_ARATH F-box only protein 6	5.49519	0.00403234
comp53272_c0	comp53272_c0_seq1	sp|Q9LHA8|MD37C_ARATH Probable mediator of RNA polymerase II transcription subunit 37c	-6.76313	0.0100066
comp69783_c0	comp69783_c0_seq1	sp|Q9LHP4|RCH2_ARATH Receptor-like protein kinase 2	2.22986	0.00299952
comp46282_c0	comp46282_c0_seq1	sp|Q9LK62|AB7C_ARATH ABC transporter C family member 7	2.36168	0.0369341
comp41596_c0	comp41596_c0_seq1	sp|Q9LMN8|WAK3_ARATH Wall-associated receptor kinase 3	-3.00338	0.0138037
comp1057611_c0	comp1057611_c0_seq1	sp|Q9LR69|PPR8_ARATH Pentatricopeptide repeat-containing protein At1g03540	2.22986	0.00299952
comp440004_c0	comp440004_c0_seq1	sp|Q9LRR5|DRL21_ARATH Putative disease resistance protein At3g14460	-4.88489	0.0444834
comp26637_c0	comp26637_c0_seq1	sp|Q9LT96|Y5977_ARATH Probable leucine-rich repeat receptor-like protein kinase At5g49770	2.22986	0.00299952
comp66257_c0	comp66257_c0_seq1, 3, 5-10; comp66257_c0_seq2, 4	sp|Q9LUC4|FDL43_ARATH F-box/FBD/LRR-repeat protein At3g14710; sp|Q9ZV94|FDL11_ARATH Putative F-box/FBD/LRR-repeat protein At1g78760	-5.20212	0.0125426
comp343967_c0	comp343967_c0_seq1	sp|Q9LVK9|ALA7_ARATH Putative phospholipid-transporting ATPase 7	-3.31939	0.0478971
comp1180522_c0	comp1180522_c0_seq1	sp|Q9LVM0|Y5830_ARATH Probable inactive receptor kinase At5g58300	-2.61546	0.00299952
comp64745_c0	comp64745_c0_seq1	sp|Q9LW07|PGLR3_ARATH Probable polygalacturonase At3g15720	-5.99187	0.0391059
comp766032_c0	comp766032_c0_seq1	sp|Q9M0U7|FB221_ARATH Putative F-box protein At4g05475	2.36168	0.0369341
comp871566_c0	comp871566_c0_seq1	sp|Q9M1V3|PP296_ARATH Pentatricopeptide repeat-containing protein At3g63370	2.53809	0.00416139
comp1404990_c0	comp1404990_c0_seq1	sp|Q9M2S4|LRKS4_ARATH L-type lectin-domain containing receptor kinase S.4	2.36168	0.0369341
comp1168356_c0	comp1168356_c0_seq1	sp|Q9M907|PP217_ARATH Pentatricopeptide repeat-containing protein At3g06920	2.22986	0.00299952
comp42237_c0	comp42237_c0_seq1	sp|Q9M9S4|Y1143_ARATH Probable LRR receptor-like serine/threonine-protein kinase At1g14390	-5.1212	0.00950599
comp41904_c0	comp41904_c0_seq1	sp|Q9SA38|OCT3_ARATH Organic cation/carnitine transporter 3	-3.00338	0.0138037
comp680527_c0	comp680527_c0_seq1	sp|Q9SB52|PUMP4_ARATH Mitochondrial uncoupling protein 4	-2.22986	0.00299952
comp343499_c0	comp343499_c0_seq1	sp|Q9SG92|MES17_ARATH Methylesterase 17	3.3838	0.0231809
comp65568_c1	comp65568_c1_seq1	sp|Q9SGA6|RS191_ARATH 40S ribosomal protein S19-1	6.98358	0.00299952
comp11687_c0	comp11687_c0_seq1	sp|Q9SH27|LOR4_ARATH Protein LURP-one-related 4	-2.22986	0.00299952
comp1260_c0	comp1260_c0_seq1	sp|Q9SI93|MGDG3_ARATH Monogalactosyldiacylglycerol synthase 3, chloroplastic	-3.53256	0.00299952
comp928260_c0	comp928260_c0_seq1	sp|Q9SID8|RAH1D_ARATH Ras-related protein RABH1d	2.22986	0.00299952
comp770_c0	comp770_c0_seq1	sp|Q9SKC5|U74D1_ARATH UDP-glycosyltransferase 74D1	3.40656	0.015903
comp38464_c0	comp38464_c0_seq1	sp|Q9SUF1|WTR31_ARATH WAT1-related protein At4g08290	-3.44562	0.00707645
comp54072_c0	comp54072_c0_seq1, 2; comp54072_c0_seq3, 4; comp54072_c0_seq6, 7	sp|Q9SUQ3|Y4374_ARATH Probable inactive receptor kinase At4g23740; sp|Q9FL63|Y5410_ARATH Inactive leucine-rich repeat receptor-like serine/threonine-protein kinase At5g24100; sp|Q9FMD7|Y5659_ARATH Probable inactive receptor kinase At5g16590	3.77241	0.00299952
comp1262167_c0	comp1262167_c0_seq1	sp|Q9SWG3|FAR1_ARATH Protein FAR-RED IMPAIRED RESPONSE 1	2.22986	0.00299952
comp41176_c0	comp41176_c0_seq1	sp|Q9SYM2|STHY_ARATH Probable salt tolerance-like protein At1g78600	2.74747	0.00299952
comp48580_c0	comp48580_c0_seq1	sp|Q9T072|BH025_ARATH Transcription factor bHLH25	2.64873	0.0274429
comp1720895_c0	comp1720895_c0_seq1	sp|Q9T076|ENL2_ARATH Early nodulin-like protein 2	-2.22986	0.00299952
comp13143_c0	comp13143_c0_seq1	sp|Q9UR07|RTF23_SCHPO Retrotransposable element Tf2 155 kDa protein type 3	2.22986	0.00299952
comp6141_c0	comp6141_c0_seq1	sp|Q9UR07|RTF23_SCHPO Retrotransposable element Tf2 155 kDa protein type 3	2.53809	0.00416139
comp611062_c0	comp611062_c0_seq1	sp|Q9XGW1|AGO10_ARATH Protein argonaute 10	-2.74161	0.0392006
comp477714_c0	comp477714_c0_seq1	sp|Q9ZPS1|FB94_ARATH Putative F-box protein At2g02030	3.5827	0.0345743
comp53684_c0	comp53684_c0_seq1	sp|Q9ZR08|Y4230_ARATH G-type lectin S-receptor-like serine/threonine-protein kinase At4g03230	-5.1212	0.00950599
comp15714_c0	comp15714_c0_seq1	sp|Q9ZTX8|ARFF_ARATH Auxin response factor 6	-2.74161	0.0392006
comp1000994_c0			2.22986	0.00299952
comp1063873_c0			2.63705	0.0369341
comp1064_c0			2.98073	0.00299952
comp1064113_c0			2.64852	0.00743328
comp1064284_c0			2.22986	0.00299952
comp1064465_c0			2.36168	0.0369341
comp1076393_c0			2.22986	0.00299952
comp1080188_c0			2.63705	0.0369341
comp1081050_c0			-2.22986	0.00299952
comp108477_c0			-5.38938	0.00299952
comp1085423_c0			-2.22986	0.00299952
comp1086286_c0			2.74747	0.00299952
comp1086413_c0			3.05686	0.00322633
comp1087779_c0			-2.22986	0.00299952
comp1089252_c0			2.22986	0.00299952
comp1090004_c0			2.22986	0.00299952
comp1090904_c0			2.22986	0.00299952
comp1091518_c0			2.22986	0.00299952
comp1094140_c0			-2.22986	0.00299952
comp1094980_c0			2.36168	0.0369341
comp1095909_c0			-2.61546	0.00299952
comp1096995_c0			2.22986	0.00299952
comp1098207_c0			-2.22986	0.00299952
comp1098271_c0			-2.22986	0.00299952
comp10993_c0			2.22986	0.00299952
comp1103223_c0			2.22986	0.00299952
comp11043_c0			4.20168	0.00299952
comp1104851_c0			2.22986	0.00299952
comp1111319_c0			2.22986	0.00299952
comp1114085_c0			2.53809	0.00416139
comp1114638_c0			2.22986	0.00299952
comp1115830_c0			-2.22986	0.00299952
comp1118_c0			2.36168	0.0369341
comp1121139_c0			2.22986	0.00299952
comp1121501_c0			-2.22986	0.00299952
comp1122539_c0			2.22986	0.00299952
comp11228_c0			-2.61546	0.00299952
comp1126469_c0			2.22986	0.00299952
comp113755_c0			4.38074	0.00299952
comp1139146_c0			2.64852	0.00743328
comp11436_c0			-2.22986	0.00299952
comp1143748_c0			2.22986	0.00299952
comp1145636_c0			2.22986	0.00299952
comp1145963_c0			2.98073	0.00299952
comp1146333_c0			2.22986	0.00299952
comp1146535_c0			2.22986	0.00299952
comp1148980_c0			2.22986	0.00299952
comp1149779_c0			2.22986	0.00299952
comp1157390_c0			2.36168	0.0369341
comp1159617_c0			-2.22986	0.00299952
comp1171807_c0			2.22986	0.00299952
comp117740_c0			-3.06779	0.0369341
comp1177585_c0			2.36168	0.0369341
comp1185989_c0			2.36168	0.0369341
comp1189317_c0			2.22986	0.00299952
comp1193108_c0			2.36168	0.0369341
comp1193312_c0			2.22986	0.00299952
comp11954_c0			-3.06779	0.0369341
comp11966_c0			2.22986	0.00299952
comp11998_c0			-2.87404	0.00299952
comp1211335_c0			-2.22986	0.00299952
comp1212123_c0			2.22986	0.00299952
comp1221816_c0			-2.61546	0.00299952
comp12245_c0			-3.06779	0.0369341
comp12403_c0			2.36168	0.0369341
comp12520_c0			3.14403	0.0227665
comp1277672_c0			2.22986	0.00299952
comp12907_c0			-2.22986	0.00299952
comp12928_c0			2.36168	0.0369341
comp1297288_c0			2.22986	0.00299952
comp1306042_c0			2.22986	0.00299952
comp1313366_c0			2.36168	0.0369341
comp13160_c0			-2.22986	0.00299952
comp1316370_c0			2.22986	0.00299952
comp13190_c0			2.22986	0.00299952
comp13228_c0			2.36168	0.0369341
comp1327475_c0			2.22986	0.00299952
comp1328244_c0			2.22986	0.00299952
comp1330028_c0			2.22986	0.00299952
comp13302_c0			-2.61546	0.00299952
comp1335507_c0			2.22986	0.00299952
comp1339333_c0			-2.22986	0.00299952
comp1349333_c0			2.36168	0.0369341
comp1366183_c0			-2.22986	0.00299952
comp1370334_c0			2.36168	0.0369341
comp1370437_c0			-2.74161	0.0392006
comp1379733_c0			2.22986	0.00299952
comp1381971_c0			2.22986	0.00299952
comp1392910_c0			2.22986	0.00299952
comp1393494_c0			-2.22986	0.00299952
comp1395611_c0			2.36168	0.0369341
comp1396521_c0			-2.22986	0.00299952
comp1399654_c0			2.22986	0.00299952
comp1404025_c0			-2.74161	0.0392006
comp14045_c0			3.2578	0.00299952
comp140818_c0			2.64852	0.00743328
comp1413437_c0			2.22986	0.00299952
comp1415223_c0			-2.22986	0.00299952
comp1418688_c0			2.22986	0.00299952
comp14266_c0			-2.74789	0.0158089
comp1430174_c0			-2.22986	0.00299952
comp1448086_c0			2.22986	0.00299952
comp14499_c0			2.22986	0.00299952
comp14517_c0			-2.61546	0.00299952
comp14582_c0			2.22986	0.00299952
comp14656_c0			2.74747	0.00299952
comp1467667_c0			2.36168	0.0369341
comp14688_c1			-2.22986	0.00299952
comp1472041_c0			-2.22986	0.00299952
comp1474686_c0			2.53809	0.00416139
comp1477_c0			3.20024	0.0421912
comp1481_c0			2.36168	0.0369341
comp14943_c0			-2.22986	0.00299952
comp1494444_c0			2.22986	0.00299952
comp15128_c0			-4.48078	0.00516788
comp15184_c0			2.22986	0.00299952
comp15227_c0			-2.22986	0.00299952
comp15249_c0			2.22986	0.00299952
comp15342_c0			2.22986	0.00299952
comp1540580_c0			2.36168	0.0369341
comp15656_c0			2.36168	0.0369341
comp1573732_c0			2.64852	0.00743328
comp1574_c0			3.5827	0.0345743
comp15939_c0			2.53809	0.00416139
comp1601743_c0			2.22986	0.00299952
comp16330_c0			-2.74161	0.0392006
comp16447_c0			-2.61546	0.00299952
comp16496_c0			-2.22986	0.00299952
comp16630_c0			2.22986	0.00299952
comp16761_c0			-3.37584	0.00299952
comp16797_c0			2.36168	0.0369341
comp16878_c0			2.22986	0.00299952
comp1696_c0			-2.22986	0.00299952
comp17010_c0			2.64852	0.00743328
comp17158_c0			2.36168	0.0369341
comp17172_c0			2.22986	0.00299952
comp17181_c0			2.64852	0.00743328
comp1724166_c0			-2.22986	0.00299952
comp1726812_c0			2.22986	0.00299952
comp1737653_c0			2.22986	0.00299952
comp1750648_c0			-2.22986	0.00299952
comp1757527_c0			-2.22986	0.00299952
comp1772_c0			2.22986	0.00299952
comp178585_c0			5.73283	0.00301411
comp1816686_c0			-2.22986	0.00299952
comp1818491_c0			2.22986	0.00299952
comp1845724_c0			2.22986	0.00299952
comp185056_c0			2.53809	0.00416139
comp186_c0			-2.22986	0.00299952
comp18729_c0			-2.22986	0.00299952
comp1873114_c0			2.36168	0.0369341
comp188_c0			2.36168	0.0369341
comp18855_c0			2.64852	0.00743328
comp192739_c0			2.63705	0.0369341
comp2011_c0			2.9434	0.0369341
comp20125_c0			-3.00338	0.0138037
comp20132_c0			3.76787	0.00939447
comp20327_c0			6.78821	0.00918314
comp20790_c0			-2.22986	0.00299952
comp20974_c0			8.12898	0.0181146
comp218468_c0			2.9434	0.0369341
comp219201_c0			3.17063	0.00469482
comp220124_c0			-2.22986	0.00299952
comp2202_c0			2.74747	0.00299952
comp22426_c0			2.53809	0.00416139
comp22807_c0			-2.22986	0.00299952
comp23020_c0			6.26145	0.0178958
comp2304_c0			2.64852	0.00743328
comp23182_c0			-3.8739	0.00743328
comp2327_c0			3.14403	0.0227665
comp2340_c0			2.22986	0.00299952
comp234340_c0			2.22986	0.00299952
comp2408_c0			-2.22986	0.00299952
comp240928_c0			2.22986	0.00299952
comp240965_c0			2.22986	0.00299952
comp24299_c0			4.02843	0.00413975
comp243331_c0			4.41534	0.00299952
comp25075_c0			3.2578	0.00299952
comp2533_c0			2.22986	0.00299952
comp25333_c0			2.22986	0.00299952
comp25337_c0			3.31939	0.0478971
comp2540_c1			2.9434	0.0369341
comp25593_c0			-3.77591	0.0480103
comp257340_c0			2.64852	0.00743328
comp26070_c0			-3.96037	0.0271072
comp264054_c0			-2.74161	0.0392006
comp26406_c0			-2.22986	0.00299952
comp270343_c0			2.22986	0.00299952
comp27079_c0			3.17063	0.00469482
comp27085_c0			2.98073	0.00299952
comp271452_c0			-2.22986	0.00299952
comp271905_c0			-3.44655	0.0437736
comp272795_c0			2.74747	0.00299952
comp27526_c0			8.18653	0.0182795
comp2781_c0			-2.22986	0.00299952
comp281160_c0			2.22986	0.00299952
comp28337_c0			3.53256	0.00299952
comp284740_c0			-2.87404	0.00299952
comp28647_c0			3.31401	0.00635062
comp287234_c0			-2.22986	0.00299952
comp28848_c0			-2.74789	0.0158089
comp28977_c0			2.22986	0.00299952
comp29187_c0			-2.74161	0.0392006
comp29331_c0			2.53809	0.00416139
comp294620_c0			-3.44562	0.00707645
comp294879_c0			5.49029	0.0109093
comp2963_c0			2.22986	0.00299952
comp29673_c0			3.46277	0.00446177
comp29697_c0			2.98073	0.00299952
comp297819_c0			3.05686	0.00322633
comp29964_c0			2.64852	0.00743328
comp300344_c0			-3.65805	0.00299952
comp30078_c0			-2.22986	0.00299952
comp300982_c0			2.22986	0.00299952
comp302793_c0			-3.06779	0.0369341
comp30485_c0			-5.03693	0.0263018
comp31009_c0			2.36168	0.0369341
comp3106_c0			-4.03108	0.047583
comp31110_c0			-2.99938	0.0317954
comp311981_c0			-2.22986	0.00299952
comp31252_c0			-3.12872	0.00299952
comp31513_c0			-2.61546	0.00299952
comp315151_c0			-5.44008	0.00995914
comp31585_c0			3.7407	0.0369341
comp31596_c0			3.33678	0.00329149
comp31833_c0			4.12076	0.0397544
comp32078_c0			2.63705	0.0369341
comp32188_c0			-4.29929	0.0138588
comp322488_c0			3.33678	0.00329149
comp32291_c0			-4.19977	0.0216958
comp32501_c0			3.76787	0.00939447
comp326187_c0			2.22986	0.00299952
comp32683_c0			-2.22986	0.00299952
comp328208_c0			3.2496	0.0234381
comp33092_c0			-2.22986	0.00299952
comp33099_c0			2.86728	0.0107111
comp33101_c0			3.52552	0.0163366
comp33369_c0			3.70512	0.0261251
comp33424_c0			3.17063	0.00469482
comp338123_c0			-3.12872	0.00299952
comp33815_c0			3.31939	0.0478971
comp3383_c0			2.64852	0.00743328
comp3410_c0			2.22986	0.00299952
comp34410_c0			3.70512	0.0261251
comp345079_c0			4.40345	0.00706324
comp34678_c0			-2.22986	0.00299952
comp34796_c0			2.22986	0.00299952
comp348428_c0			-2.99938	0.0317954
comp34865_c0			-2.74161	0.0392006
comp34961_c0			3.52552	0.0163366
comp34982_c0			-2.99938	0.0317954
comp349913_c0			3.3838	0.0231809
comp35052_c0			2.63705	0.0369341
comp35084_c0			2.58568	0.00601516
comp35124_c0			-3.65805	0.00299952
comp35131_c0			-2.22986	0.00299952
comp35132_c0			-2.22986	0.00299952
comp35152_c0			2.53809	0.00416139
comp35265_c0			2.64852	0.00743328
comp35325_c0			2.36168	0.0369341
comp3536_c0			2.53809	0.00416139
comp35580_c0			3.87768	0.00299952
comp35610_c0			4.30471	0.00479641
comp35642_c0			-2.61546	0.00299952
comp35685_c0			-3.71523	0.00299952
comp35739_c0			2.74747	0.00299952
comp35762_c0			-2.22986	0.00299952
comp36013_c0			-2.22986	0.00299952
comp36064_c0			-2.22986	0.00299952
comp36216_c0			-2.61546	0.00299952
comp36294_c0			2.53809	0.00416139
comp363833_c0			-2.87404	0.00299952
comp36503_c0			2.64852	0.00743328
comp365996_c0			2.63705	0.0369341
comp366111_c0			3.76787	0.00939447
comp36859_c0			2.22986	0.00299952
comp36864_c0			-2.22986	0.00299952
comp36889_c0			2.22986	0.00299952
comp36930_c0			-2.22986	0.00299952
comp37155_c0			-2.61546	0.00299952
comp37356_c0			2.22986	0.00299952
comp374847_c0			2.86092	0.032704
comp37498_c0			2.36168	0.0369341
comp37522_c0			3.17063	0.00469482
comp377132_c0			-4.29988	0.0361235
comp37727_c0			-3.00338	0.0138037
comp377993_c0			2.22986	0.00299952
comp37840_c0			2.53809	0.00416139
comp3799_c0			2.86092	0.032704
comp380004_c0			-2.74789	0.0158089
comp38745_c0			2.36168	0.0369341
comp38754_c0			-2.22986	0.00299952
comp38842_c0			-2.99938	0.0317954
comp388566_c0			-2.22986	0.00299952
comp390509_c0			2.36168	0.0369341
comp39145_c0			3.05686	0.00322633
comp392571_c0			-3.44655	0.0437736
comp39422_c0			3.44655	0.0437736
comp39439_c0			3.46931	0.0367819
comp39808_c0			3.05686	0.00322633
comp3988_c0			2.53809	0.00416139
comp39904_c0			-2.22986	0.00299952
comp39938_c0			-2.22986	0.00299952
comp400681_c0			-2.22986	0.00299952
comp40433_c0			2.86728	0.0107111
comp40490_c0			2.36168	0.0369341
comp40567_c0			2.63705	0.0369341
comp40805_c0			3.53256	0.00299952
comp40812_c0			2.36168	0.0369341
comp40847_c0			2.74747	0.00299952
comp40876_c0			3.2578	0.00299952
comp4099_c0			2.86092	0.032704
comp41030_c0			5.28214	0.0272822
comp41052_c0			3.20024	0.0421912
comp410681_c0			3.80345	0.0168205
comp41102_c0			3.71523	0.00299952
comp41203_c0			2.86728	0.0107111
comp41204_c0			3.2578	0.00299952
comp41337_c0			2.22986	0.00299952
comp41473_c0			2.53809	0.00416139
comp41517_c0			3.31401	0.00635062
comp41597_c0			4.20001	0.00299952
comp417064_c0			2.74747	0.00299952
comp41799_c0			4.78701	0.0215254
comp41936_c0			4.20294	0.0167228
comp41937_c0			-4.0011	0.0374091
comp420359_c0			-2.61546	0.00299952
comp42047_c0			-3.97219	0.00603395
comp421803_c0			-3.27211	0.0159163
comp423298_c0			2.22986	0.00299952
comp42363_c0			2.64852	0.00743328
comp423960_c0			-4.04473	0.0199357
comp42594_c0			-2.74789	0.0158089
comp42596_c0			-2.74789	0.0158089
comp42632_c0			2.36168	0.0369341
comp428457_c0			-2.61546	0.00299952
comp429416_c0			-3.06779	0.0369341
comp4298_c0			2.22986	0.00299952
comp43000_c0			-7.05575	0.0082899
comp43023_c0			-2.22986	0.00299952
comp43377_c0			-2.99938	0.0317954
comp4359_c0			-3.92654	0.00299952
comp43699_c0			2.36168	0.0369341
comp44011_c0			2.36168	0.0369341
comp44126_c0			2.9434	0.0369341
comp44151_c0			3.40656	0.015903
comp44256_c0			-2.22986	0.00299952
comp44333_c0			3.2496	0.0234381
comp44537_c0			7.07771	0.0369341
comp445585_c0			2.36168	0.0369341
comp44866_c0			3.14403	0.0227665
comp449828_c0			2.9434	0.0369341
comp45018_c0			2.22986	0.00299952
comp45034_c0			4.08572	0.00299952
comp45111_c0			2.98073	0.00299952
comp451247_c0			2.36168	0.0369341
comp45135_c0			-3.00338	0.0138037
comp453231_c0			2.53809	0.00416139
comp45464_c0			-2.74161	0.0392006
comp45531_c0			-2.87404	0.00299952
comp458341_c0			2.22986	0.00299952
comp45888_c0			-2.22986	0.00299952
comp45951_c0			2.36168	0.0369341
comp46001_c0			2.22986	0.00299952
comp46099_c1			-2.22986	0.00299952
comp461403_c0			-2.87404	0.00299952
comp461565_c0			2.64852	0.00743328
comp46166_c0			2.22986	0.00299952
comp462870_c0			2.36168	0.0369341
comp46468_c0			-2.22986	0.00299952
comp46637_c0			2.53809	0.00416139
comp46727_c0			-2.74789	0.0158089
comp467379_c0			2.53809	0.00416139
comp46771_c0			3.31939	0.0478971
comp468773_c0			-2.22986	0.00299952
comp46900_c0			-3.29686	0.00403861
comp469075_c0			2.22986	0.00299952
comp469682_c0			2.53809	0.00416139
comp47153_c0			4.1168	0.00345632
comp471947_c0			2.22986	0.00299952
comp47388_c0			7.39482	0.00299952
comp4743_c0			2.36168	0.0369341
comp47554_c0			2.22986	0.00299952
comp476236_c0			-2.74161	0.0392006
comp47709_c0			-2.99938	0.0317954
comp47748_c0			2.74747	0.00299952
comp47876_c0			2.9434	0.0369341
comp47948_c0			2.22986	0.00299952
comp48222_c0			-3.44655	0.0437736
comp488186_c0			3.31401	0.00635062
comp48889_c0			-2.74161	0.0392006
comp489917_c0			3.46277	0.00446177
comp49103_c1			6.30042	0.00299952
comp49113_c0			2.36168	0.0369341
comp49193_c0			3.9643	0.00299952
comp492462_c0			-3.94847	0.00342012
comp49393_c0			3.05686	0.00322633
comp49402_c0			4.40345	0.00706324
comp49429_c0			2.86728	0.0107111
comp49549_c0			-2.74789	0.0158089
comp49595_c0			-2.99938	0.0317954
comp49720_c0			-2.74161	0.0392006
comp4984_c0			2.22986	0.00299952
comp49918_c0			6.17499	0.00584867
comp50081_c0			4.35253	0.00365739
comp50211_c0			4.34449	0.00299952
comp502356_c0			2.36168	0.0369341
comp50237_c0			-2.22986	0.00299952
comp502538_c0			2.22986	0.00299952
comp503835_c0			-2.22986	0.00299952
comp50578_c0			-4.48078	0.00516788
comp507023_c0			-3.83866	0.0266544
comp507217_c0			2.22986	0.00299952
comp5085_c0			2.22986	0.00299952
comp50864_c0			-2.74789	0.0158089
comp508951_c0			-2.22986	0.00299952
comp509041_c0			3.31401	0.00635062
comp510195_c0			2.53809	0.00416139
comp51304_c0			2.36168	0.0369341
comp513936_c0			-3.44655	0.0437736
comp51603_c0			-5.46334	0.00299952
comp516257_c0			-2.61546	0.00299952
comp51957_c0			-3.52552	0.0163366
comp520382_c0			-3.5827	0.0345743
comp52260_c0			2.22986	0.00299952
comp5232_c0			2.22986	0.00299952
comp52382_c1			-2.03245	0.010692
comp52394_c0			-5.84328	0.0343034
comp52584_c0			2.64852	0.00743328
comp52647_c0			-4.61708	0.0318566
comp52706_c0			-2.22986	0.00299952
comp52841_c0			4.37773	0.0369341
comp52900_c0			2.22986	0.00299952
comp52925_c1			2.22986	0.00299952
comp52955_c0			3.3838	0.0231809
comp531872_c0			2.22986	0.00299952
comp5335_c0			2.22986	0.00299952
comp53357_c0			6.4544	0.0441948
comp53381_c0			-4.29929	0.0138588
comp534194_c0			-2.22986	0.00299952
comp535558_c0			3.70512	0.0261251
comp53592_c0			2.74214	0.0461745
comp537020_c0			-2.22986	0.00299952
comp537719_c0			-2.87404	0.00299952
comp537920_c0			2.36168	0.0369341
comp53816_c0			5.15754	0.0393515
comp539446_c0			2.36168	0.0369341
comp540182_c0			2.98073	0.00299952
comp543006_c0			-2.22986	0.00299952
comp544677_c0			3.5827	0.0345743
comp54590_c1			-4.41891	0.0262116
comp546642_c0			-2.22986	0.00299952
comp548987_c0			-2.22986	0.00299952
comp55061_c0			2.36168	0.0369341
comp55326_c0			-3.5827	0.0345743
comp55554_c0			5.18849	0.0159551
comp5559_c0			2.64852	0.00743328
comp55744_c0			2.86728	0.0107111
comp5581_c0			-2.74161	0.0392006
comp55822_c0			5.91885	0.0279883
comp56055_c0			5.96424	0.0300748
comp56087_c0			2.22986	0.00299952
comp56182_c0			3.09451	0.0251137
comp564017_c0			-2.74789	0.0158089
comp56787_c0			2.36168	0.0369341
comp56988_c0			3.3838	0.0231809
comp571111_c0			2.22986	0.00299952
comp5717_c0			2.36168	0.0369341
comp571864_c0			2.22986	0.00299952
comp57308_c0			5.96927	0.0225585
comp57373_c0			5.64945	0.0396799
comp577_c0			3.2496	0.0234381
comp583347_c0			2.22986	0.00299952
comp584514_c0			3.09451	0.0251137
comp58694_c0			-7.31989	0.0351464
comp5916_c0			-2.22986	0.00299952
comp591928_c0			2.36168	0.0369341
comp59277_c1			-10.4503	0.00616503
comp593219_c0			2.22986	0.00299952
comp593377_c0			2.86728	0.0107111
comp5964_c0			2.36168	0.0369341
comp597083_c0			2.86092	0.032704
comp597175_c0			-2.22986	0.00299952
comp59749_c0			4.87431	0.0314193
comp59773_c0			3.17063	0.00469482
comp597852_c0			-2.22986	0.00299952
comp600043_c0			3.70512	0.0261251
comp6008_c0			2.22986	0.00299952
comp6011_c0			-2.61546	0.00299952
comp60283_c0			2.36168	0.0369341
comp603062_c0			2.36168	0.0369341
comp603480_c0			4.03463	0.0174109
comp603584_c0			2.22986	0.00299952
comp604109_c0			3.46931	0.0367819
comp604873_c0			3.31401	0.00635062
comp604932_c0			2.53809	0.00416139
comp605313_c0			2.98073	0.00299952
comp60649_c0			4.3783	0.00416406
comp60799_c0			6.37071	0.0205025
comp608152_c0			2.64852	0.00743328
comp609521_c0			-3.3838	0.0231809
comp613387_c0			2.22986	0.00299952
comp615659_c0			-2.22986	0.00299952
comp6157_c0			2.9434	0.0369341
comp61576_c0			6.59614	0.00299952
comp618215_c0			3.2496	0.0234381
comp618477_c0			-2.22986	0.00299952
comp620038_c0			2.86728	0.0107111
comp621899_c0			2.22986	0.00299952
comp623196_c0			3.05686	0.00322633
comp623208_c0			3.09451	0.0251137
comp623526_c0			-2.22986	0.00299952
comp624637_c0			2.22986	0.00299952
comp625367_c0			2.22986	0.00299952
comp63129_c0			3.85004	0.0302305
comp63433_c1			2.64852	0.00743328
comp640744_c0			2.86092	0.032704
comp641923_c0			2.74747	0.00299952
comp64278_c0			2.08237	0.0488349
comp646469_c0			2.36168	0.0369341
comp6525_c0			2.22986	0.00299952
comp65530_c0			6.25562	0.00299952
comp664812_c0			3.39298	0.00299952
comp665083_c0			-2.22986	0.00299952
comp665136_c0			-2.22986	0.00299952
comp665256_c0			2.22986	0.00299952
comp665873_c0			2.36168	0.0369341
comp666452_c0			2.22986	0.00299952
comp667083_c0			2.64852	0.00743328
comp668601_c0			2.36168	0.0369341
comp669059_c0			2.36168	0.0369341
comp67180_c1			2.22986	0.00299952
comp672703_c0			3.17063	0.00469482
comp673488_c0			2.53809	0.00416139
comp673553_c0			-2.22986	0.00299952
comp673950_c0			-2.22986	0.00299952
comp674952_c0			2.22986	0.00299952
comp675899_c0			2.36168	0.0369341
comp675966_c0			2.22986	0.00299952
comp676092_c0			2.98073	0.00299952
comp67660_c1			2.86092	0.032704
comp678590_c0			2.22986	0.00299952
comp679250_c0			-2.22986	0.00299952
comp682863_c0			-2.74789	0.0158089
comp683050_c0			2.22986	0.00299952
comp686526_c0			2.22986	0.00299952
comp686882_c0			2.36168	0.0369341
comp687959_c0			2.63705	0.0369341
comp690270_c0			-2.87404	0.00299952
comp69129_c1			2.22986	0.00299952
comp691481_c0			-2.61546	0.00299952
comp69511_c0			2.36168	0.0369341
comp698412_c0			-2.22986	0.00299952
comp699_c0			-3.29686	0.00403861
comp70239_c0			2.22986	0.00299952
comp70379_c1			2.86728	0.0107111
comp707416_c0			2.53809	0.00416139
comp70776_c4			-2.99938	0.0317954
comp70776_c5			2.86092	0.032704
comp708028_c0			-2.22986	0.00299952
comp708702_c0			2.63705	0.0369341
comp7090_c0			2.98073	0.00299952
comp71437_c0			-4.12898	0.0426954
comp71472_c10			2.74747	0.00299952
comp723113_c0			2.22986	0.00299952
comp724413_c0			2.53809	0.00416139
comp732215_c0			2.53809	0.00416139
comp7325_c0			-3.91955	0.0161237
comp734610_c0			2.63705	0.0369341
comp74011_c0			3.76787	0.00939447
comp7504_c0			-2.22986	0.00299952
comp7524_c0			2.22986	0.00299952
comp758645_c0			-2.61546	0.00299952
comp759186_c0			2.74747	0.00299952
comp760783_c0			-2.99938	0.0317954
comp761296_c0			3.14403	0.0227665
comp7626_c0			2.63705	0.0369341
comp764016_c0			-2.22986	0.00299952
comp764672_c0			2.22986	0.00299952
comp764812_c0			2.36168	0.0369341
comp768651_c0			-2.22986	0.00299952
comp770089_c0			2.36168	0.0369341
comp77067_c0			5.54744	0.0131521
comp771594_c0			-2.22986	0.00299952
comp773061_c0			3.86063	0.00557711
comp773275_c0			2.64852	0.00743328
comp7755_c0			3.09451	0.0251137
comp775698_c0			2.53809	0.00416139
comp776742_c0			2.22986	0.00299952
comp778918_c0			-3.23245	0.0179901
comp779148_c0			-2.22986	0.00299952
comp780431_c0			2.36168	0.0369341
comp780844_c0			2.64852	0.00743328
comp783986_c0			2.86728	0.0107111
comp788241_c0			2.53809	0.00416139
comp79016_c0			-6.19514	0.0458304
comp790893_c0			-2.22986	0.00299952
comp791929_c0			2.22986	0.00299952
comp792978_c0			-2.61546	0.00299952
comp794569_c0			-2.61546	0.00299952
comp795024_c0			2.53809	0.00416139
comp796883_c0			2.74747	0.00299952
comp801027_c0			-2.74161	0.0392006
comp801659_c0			2.22986	0.00299952
comp801803_c0			-2.22986	0.00299952
comp802334_c0			2.74747	0.00299952
comp802508_c0			-2.61546	0.00299952
comp807436_c0			-2.22986	0.00299952
comp807966_c0			-2.22986	0.00299952
comp808610_c0			2.53809	0.00416139
comp81002_c0			2.22986	0.00299952
comp810128_c0			2.98073	0.00299952
comp8188_c0			-3.99733	0.00299952
comp820825_c0			2.9434	0.0369341
comp821_c0			2.36168	0.0369341
comp823874_c0			-3.00338	0.0138037
comp824066_c0			-2.87404	0.00299952
comp828770_c0			2.22986	0.00299952
comp829140_c0			2.36168	0.0369341
comp831452_c0			-2.22986	0.00299952
comp836255_c0			2.22986	0.00299952
comp839968_c0			-2.22986	0.00299952
comp8406_c0			2.86728	0.0107111
comp844918_c0			2.22986	0.00299952
comp850412_c0			-2.22986	0.00299952
comp8562_c0			3.17063	0.00469482
comp857863_c0			2.64852	0.00743328
comp858619_c0			2.36168	0.0369341
comp8623_c0			2.53809	0.00416139
comp873932_c0			2.22986	0.00299952
comp875022_c0			2.36168	0.0369341
comp883386_c0			-2.61546	0.00299952
comp886248_c0			-2.22986	0.00299952
comp890433_c0			-2.74789	0.0158089
comp891422_c0			2.22986	0.00299952
comp892923_c0			2.22986	0.00299952
comp8943_c0			2.22986	0.00299952
comp895362_c0			2.22986	0.00299952
comp8958_c0			-3.87768	0.00299952
comp895869_c0			-2.22986	0.00299952
comp896084_c0			2.53809	0.00416139
comp896393_c0			2.36168	0.0369341
comp897312_c0			2.64852	0.00743328
comp897438_c0			2.74747	0.00299952
comp898133_c0			-3.06779	0.0369341
comp898557_c0			3.09451	0.0251137
comp898729_c0			-2.61546	0.00299952
comp900473_c0			2.53809	0.00416139
comp903350_c0			2.64852	0.00743328
comp905697_c0			2.22986	0.00299952
comp905906_c0			-2.22986	0.00299952
comp907538_c0			2.22986	0.00299952
comp911865_c0			2.36168	0.0369341
comp912262_c0			3.46277	0.00446177
comp912719_c0			2.22986	0.00299952
comp914914_c0			2.53809	0.00416139
comp915215_c0			2.36168	0.0369341
comp920128_c0			-2.61546	0.00299952
comp920499_c0			-2.22986	0.00299952
comp922377_c0			2.22986	0.00299952
comp922714_c0			2.22986	0.00299952
comp9229_c0			-2.61546	0.00299952
comp926642_c0			2.22986	0.00299952
comp926686_c0			-3.27211	0.0159163
comp928629_c0			2.22986	0.00299952
comp929852_c0			-2.74161	0.0392006
comp931474_c0			2.22986	0.00299952
comp941691_c0			2.53809	0.00416139
comp942896_c0			2.86092	0.032704
comp94325_c0			5.87896	0.00299952
comp9437_c0			-2.22986	0.00299952
comp950610_c0			2.64852	0.00743328
comp951999_c0			2.53809	0.00416139
comp958850_c0			2.22986	0.00299952
comp961804_c0			2.74747	0.00299952
comp964_c0			-2.99938	0.0317954
comp9691_c0			-2.22986	0.00299952
comp973900_c0			-2.22986	0.00299952
comp981393_c0			-2.74161	0.0392006
comp995099_c0			2.22986	0.00299952
