# Supplementary material for: Screening and identification of key genes regulating fall dormancy in alfalfa leaves
Source: PLoS One. 2017 Dec 6;12(12):e0188964. doi: 10.1371/journal.pone.0188964 (PMC5718555; doi:10.1371/journal.pone.0188964)
Supplement: S5 File — (XLSX) [file pone.0188964.s006.xlsx]

## Sheet: Sheet1
File S5. Co-differential genes of DM vs. DS and DS vs. NDS. In the same gene in column 1, the upper one represents DM vs. DS, the lower one represents DS vs. NDS
Gene' IDs	Corresponding protein	Fold Change	Adjusted.p.value
comp856555_c0	sp|P28644|ROC1_SPIOL 28 kDa ribonucleoprotein, chloroplastic	3.54317	0.0407192
comp856555_c0		-3.75398	0.039889
comp1346878_c0	sp|P04323|POL3_DROME Retrovirus-related Pol polyprotein from transposon 17.6	2.20394	0.00813526
comp1346878_c0	sp|P04323|POL3_DROME Retrovirus-related Pol polyprotein from transposon 17.6	-2.22986	0.00299952
comp1125466_c0	sp|P10978|POLX_TOBAC Retrovirus-related Pol polyprotein from transposon TNT 1-94	2.20394	0.00813526
comp1125466_c0	sp|P10978|POLX_TOBAC Retrovirus-related Pol polyprotein from transposon TNT 1-94	-2.22986	0.00299952
comp655910_c0	sp|Q6P5G6|UBXN7_MOUSE UBX domain-containing protein 7	2.87484	0.0150472
comp655910_c0	sp|Q6P5G6|UBXN7_MOUSE UBX domain-containing protein 7	-3.00338	0.0138037
comp1349883_c0	sp|P51074|ANX4_FRAAN Annexin-like protein RJ4	2.66457	0.0227543
comp1349883_c0	sp|P51074|ANX4_FRAAN Annexin-like protein RJ4	-2.74789	0.0158089
comp64745_c0	sp|Q9LW07|PGLR3_ARATH Probable polygalacturonase At3g15720	5.58915	0.0372945
comp64745_c0	sp|Q9LW07|PGLR3_ARATH Probable polygalacturonase At3g15720	-5.99187	0.0391059
comp35021_c0	sp|P36182|HSP82_TOBAC Heat shock protein 82 (Fragment)	2.66457	0.0227543
comp35021_c0	sp|P36182|HSP82_TOBAC Heat shock protein 82 (Fragment)	-2.74161	0.0392006
comp49998_c0	sp|P32765|ASP_THECC 21 kDa seed protein	-3.81456	0.0438383
comp49998_c0	sp|P32765|ASP_THECC 21 kDa seed protein	-3.81456	0.0438383
comp43000_c0		6.59116	0.00888009
comp43000_c0		-7.05575	0.0082899
comp315151_c0		5.07807	0.0106599
comp315151_c0		-5.44008	0.00995914
comp30485_c0		4.69955	0.0227543
comp30485_c0		-5.03693	0.0263018
comp52647_c0		4.32189	0.0282259
comp52647_c0		-4.61708	0.0318566
comp32188_c0		4.03591	0.0143415
comp32188_c0		-4.29929	0.0138588
comp377132_c0		4.03031	0.0250283
comp377132_c0		-4.29988	0.0361235
comp32291_c0		3.92867	0.0227381
comp32291_c0		-4.19977	0.0216958
comp71437_c0		3.88243	0.0376184
comp71437_c0		-4.12898	0.0426954
comp41937_c0		3.76896	0.0350141
comp41937_c0		-4.0011	0.0374091
comp8188_c0		3.75268	0.00813526
comp8188_c0		-3.99733	0.00299952
comp492462_c0		3.70644	0.00813526
comp492462_c0		-3.94847	0.00342012
comp23182_c0		3.65664	0.00881124
comp23182_c0		-3.8739	0.00743328
comp300344_c0		3.45243	0.00813526
comp300344_c0		-3.65805	0.00299952
comp35124_c0		3.45243	0.00813526
comp35124_c0		-3.65805	0.00299952
comp51957_c0		3.34326	0.014082
comp51957_c0		-3.52552	0.0163366
comp926686_c0		3.10172	0.0226203
comp926686_c0		-3.27211	0.0159163
comp117740_c0		2.93437	0.0324886
comp117740_c0		-3.06779	0.0369341
comp38842_c0		2.87484	0.0150472
comp38842_c0		-2.99938	0.0317954
comp45135_c0		2.87484	0.0150472
comp45135_c0		-3.00338	0.0138037
comp49595_c0		2.87484	0.0150472
comp49595_c0		-2.99938	0.0317954
comp1370437_c0		2.66457	0.0227543
comp1370437_c0		-2.74161	0.0392006
comp1404025_c0		2.66457	0.0227543
comp1404025_c0		-2.74161	0.0392006
comp14266_c0		2.66457	0.0227543
comp14266_c0		-2.74789	0.0158089
comp16330_c0		2.66457	0.0227543
comp16330_c0		-2.74161	0.0392006
comp49720_c0		2.66457	0.0227543
comp49720_c0		-2.74161	0.0392006
comp50864_c0		2.66457	0.0227543
comp50864_c0		-2.74789	0.0158089
comp801027_c0		2.66457	0.0227543
comp801027_c0		-2.74161	0.0392006
comp929852_c0		2.66457	0.0227543
comp929852_c0		-2.74161	0.0392006
comp1095909_c0		2.54881	0.00813526
comp1095909_c0		-2.61546	0.00299952
comp11228_c0		2.54881	0.00813526
comp11228_c0		-2.61546	0.00299952
comp36216_c0		2.54881	0.00813526
comp36216_c0		-2.61546	0.00299952
comp6011_c0		2.54881	0.00813526
comp6011_c0		-2.61546	0.00299952
comp758645_c0		2.54881	0.00813526
comp758645_c0		-2.61546	0.00299952
comp792978_c0		2.54881	0.00813526
comp792978_c0		-2.61546	0.00299952
comp883386_c0		2.54881	0.00813526
comp883386_c0		-2.61546	0.00299952
comp898729_c0		2.54881	0.00813526
comp898729_c0		-2.61546	0.00299952
comp920128_c0		2.54881	0.00813526
comp920128_c0		-2.61546	0.00299952
comp1098207_c0		2.20394	0.00813526
comp1098207_c0		-2.22986	0.00299952
comp1098271_c0		2.20394	0.00813526
comp1098271_c0		-2.22986	0.00299952
comp1115830_c0		2.20394	0.00813526
comp1115830_c0		-2.22986	0.00299952
comp1121501_c0		2.20394	0.00813526
comp1121501_c0		-2.22986	0.00299952
comp1159617_c0		2.20394	0.00813526
comp1159617_c0		-2.22986	0.00299952
comp1339333_c0		2.20394	0.00813526
comp1339333_c0		-2.22986	0.00299952
comp1366183_c0		2.20394	0.00813526
comp1366183_c0		-2.22986	0.00299952
comp1393494_c0		2.20394	0.00813526
comp1393494_c0		-2.22986	0.00299952
comp1396521_c0		2.20394	0.00813526
comp1396521_c0		-2.22986	0.00299952
comp1415223_c0		2.20394	0.00813526
comp1415223_c0		-2.22986	0.00299952
comp1430174_c0		2.20394	0.00813526
comp1430174_c0		-2.22986	0.00299952
comp15227_c0		2.20394	0.00813526
comp15227_c0		-2.22986	0.00299952
comp16496_c0		2.20394	0.00813526
comp16496_c0		-2.22986	0.00299952
comp1696_c0		2.20394	0.00813526
comp1696_c0		-2.22986	0.00299952
comp1724166_c0		2.20394	0.00813526
comp1724166_c0		-2.22986	0.00299952
comp1750648_c0		2.20394	0.00813526
comp1750648_c0		-2.22986	0.00299952
comp1757527_c0		2.20394	0.00813526
comp1757527_c0		-2.22986	0.00299952
comp1816686_c0		2.20394	0.00813526
comp1816686_c0		-2.22986	0.00299952
comp22807_c0		2.20394	0.00813526
comp22807_c0		-2.22986	0.00299952
comp32683_c0		2.20394	0.00813526
comp32683_c0		-2.22986	0.00299952
comp34678_c0		2.20394	0.00813526
comp34678_c0		-2.22986	0.00299952
comp35132_c0		2.20394	0.00813526
comp35132_c0		-2.22986	0.00299952
comp36930_c0		2.20394	0.00813526
comp36930_c0		-2.22986	0.00299952
comp39904_c0		2.20394	0.00813526
comp39904_c0		-2.22986	0.00299952
comp400681_c0		2.20394	0.00813526
comp400681_c0		-2.22986	0.00299952
comp534194_c0		2.20394	0.00813526
comp534194_c0		-2.22986	0.00299952
comp546642_c0		2.20394	0.00813526
comp546642_c0		-2.22986	0.00299952
comp548987_c0		2.20394	0.00813526
comp548987_c0		-2.22986	0.00299952
comp597852_c0		2.20394	0.00813526
comp597852_c0		-2.22986	0.00299952
comp768651_c0		2.20394	0.00813526
comp768651_c0		-2.22986	0.00299952
comp779148_c0		2.20394	0.00813526
comp779148_c0		-2.22986	0.00299952
comp886248_c0		2.20394	0.00813526
comp886248_c0		-2.22986	0.00299952
comp895869_c0		2.20394	0.00813526
comp895869_c0		-2.22986	0.00299952
comp35052_c0		-2.20394	0.00813526
comp35052_c0		2.63705	0.0369341
comp38745_c0		-2.20394	0.00813526
comp38745_c0		2.36168	0.0369341
comp926642_c0		-2.39699	0.048742
comp926642_c0		2.22986	0.00299952
comp451247_c0		-2.78034	0.00813526
comp451247_c0		2.36168	0.0369341
comp12928_c0		-2.87484	0.0150472
comp12928_c0		2.36168	0.0369341
comp59773_c0		-2.95513	0.0415794
comp59773_c0		3.17063	0.00469482
comp74011_c0		-2.95513	0.0415794
comp74011_c0		3.76787	0.00939447
comp45034_c0		-4.45455	0.0221909
comp45034_c0		4.08572	0.00299952
