# Supplementary material for: Screening and identification of key genes regulating fall dormancy in alfalfa leaves
Source: PLoS One. 2017 Dec 6;12(12):e0188964. doi: 10.1371/journal.pone.0188964 (PMC5718555; doi:10.1371/journal.pone.0188964)
Supplement: S6 File — The genes showing the same trends in the expression between fall-dormant alfalfa varieties in May and September were excluded. (XLSX) [file pone.0188964.s007.xlsx]

## Sheet: ADEGs
ACDEGs
Co-DEGs. In the same gene in column 1, the upper one represents DM vs. DS, the lower one represents DS vs. NDS					Unique genes of DM vs. DS					Unique genes of DS vs. NDS
Gene' IDs	Protein	Fold Change变化倍数	Adjusted.p.value		Gene' IDs	Protein	Fold Change	Adjusted.p.value		Gene' IDs	Protein	Fold Change	Adjusted.p.value	Fold Change	Adjusted.p.value
comp57595_c0	sp|Q71H73|H33_VITVI Histone H3.3	6.22996	0.0174117		comp9944_c0	sp|P0C2F6|RNHX1_ARATH Putative ribonuclease H protein At1g65750	2.93437	0.0324886		comp1383680_c0	sp|Q54UG4|RL37A_DICDI 60S ribosomal protein L37a	2.36168	0.0369341	2.36168	0.0369341
comp57595_c0		-4.07825	0.727511		comp51463_c0	sp|Q9LFQ4|PP383_ARATH Pentatricopeptide repeat-containing protein At5g15010, mitochondrial	2.87484	0.0150472		comp7389_c0	sp|Q33BZ6|RK14_NICTO 50S ribosomal protein L14, chloroplastic	-2.22986	0.00299952	-2.22986	0.00299952
					comp762896_c0	sp|Q9M1V3|PP296_ARATH Pentatricopeptide repeat-containing protein At3g63370	2.66457	0.0227543		comp13143_c0	sp|Q9UR07|RTF23_SCHPO Retrotransposable element Tf2 155 kDa protein type 3	2.22986	0.00299952	2.22986	0.00299952
comp856555_c0	sp|P28644|ROC1_SPIOL 28 kDa ribonucleoprotein, chloroplastic	3.54317	0.0407192		comp1063974_c0	sp|Q9FLZ9|PP405_ARATH Pentatricopeptide repeat-containing protein At5g39350	2.39699	0.048742		comp7314_c0	sp|Q9C0R2|RTF22_SCHPO Retrotransposable element Tf2 155 kDa protein type 2	4.08572	0.00299952	4.08572	0.00299952
comp856555_c0		-3.75398	0.039889		comp931182_c0	sp|Q9FM64|PP431_ARATH Pentatricopeptide repeat-containing protein At5g55740, chloroplastic	2.39699	0.048742		comp6141_c0	sp|Q9UR07|RTF23_SCHPO Retrotransposable element Tf2 155 kDa protein type 3	2.53809	0.00416139	2.53809	0.00416139
					comp538610_c0	sp|Q9C9V6|Y1790_ARATH BTB/POZ domain-containing protein At1g67900	2.39699	0.048742		comp691765_c0	sp|Q9C9U0|PP118_ARATH Pentatricopeptide repeat-containing protein At1g73710	3.5953	0.00337983	3.5953	0.00337983
comp1346878_c0	sp|P04323|POL3_DROME Retrovirus-related Pol polyprotein from transposon 17.6	2.20394	0.00813526		comp933338_c0	sp|Q9LT24|Y3985_ARATH BTB/POZ domain-containing protein At3g19850	2.39699	0.048742		comp871566_c0	sp|Q9M1V3|PP296_ARATH Pentatricopeptide repeat-containing protein At3g63370	2.53809	0.00416139	2.53809	0.00416139
comp1346878_c0		-2.22986	0.00299952		comp60747_c0	sp|P38548|RAN_VICFA GTP-binding nuclear protein Ran/TC4; sp|P38546|RAN1_SOLLC GTP-binding nuclear protein Ran1; sp|Q8H156|RAN3_ARATH GTP-binding nuclear protein Ran-3	2.60861	0.0344564		comp1371965_c0	sp|Q9FFG8|PP417_ARATH Pentatricopeptide repeat-containing protein At5g44230	2.22986	0.00299952	2.22986	0.00299952
					comp252804_c0	sp|Q6EVK6|BRM_ARATH ATP-dependent helicase BRM	2.20394	0.00813526		comp1057611_c0	sp|Q9LR69|PPR8_ARATH Pentatricopeptide repeat-containing protein At1g03540	2.22986	0.00299952	2.22986	0.00299952
comp1125466_c0	sp|P10978|POLX_TOBAC Retrovirus-related Pol polyprotein from transposon TNT 1-94	2.20394	0.00813526		comp1328219_c0	sp|Q8VDW0|DX39A_MOUSE ATP-dependent RNA helicase DDX39A	-2.20394	0.00813526		comp1168356_c0	sp|Q9M907|PP217_ARATH Pentatricopeptide repeat-containing protein At3g06920	2.22986	0.00299952	2.22986	0.00299952
comp1125466_c0		-2.22986	0.00299952		comp40132_c0	sp|Q7LHG5|YI31B_YEAST Transposon Ty3-I Gag-Pol polyprotein	-2.78034	0.00813526		comp31195_c0	sp|P10978|POLX_TOBAC Retrovirus-related Pol polyprotein from transposon TNT 1-94	3.46277	0.00446177	3.46277	0.00446177
					comp10039_c0	sp|Q5NE24|NSP2_MEDTR Nodulation-signaling pathway 2 protein	-3.32888	0.010763		comp636784_c0	sp|P10978|POLX_TOBAC Retrovirus-related Pol polyprotein from transposon TNT 1-94	3.31939	0.0478971	3.31939	0.0478971
comp49859_c0	sp|P0C2F6|RNHX1_ARATH Putative ribonuclease H protein At1g65750	-5.87674	0.0295993		comp34024_c0	sp|Q9U639|HSP7D_MANSE Heat shock 70 kDa protein cognate 4	-2.20394	0.00813526		comp806458_c0	sp|P10978|POLX_TOBAC Retrovirus-related Pol polyprotein from transposon TNT 1-94	2.86092	0.032704	2.86092	0.032704
comp49859_c0		6.32294	0.0669968		comp50413_c1	sp|Q38741|SBP1_ANTMA Squamosa promoter-binding protein 1	3.96923	0.0139825		comp25410_c0	sp|P0C2F6|RNHX1_ARATH Putative ribonuclease H protein At1g65750	3.31939	0.0478971	3.31939	0.0478971
					comp464341_c0	sp|Q8H1S4|ACCH3_ARATH 1-aminocyclopropane-1-carboxylate oxidase homolog 3	3.02887			comp499035_c0	sp|Q9FHJ6|RFA1C_ARATH Replication protein A 70 kDa DNA-binding subunit C	3.2578	0.00299952	3.2578	0.00299952
comp723539_c0	sp|B0V2S2|DCR1B_DANRE 5' exonuclease Apollo	2.78034	0.00813526		comp57750_c0	sp|Q9LTH7|ACH12_ARATH 1-aminocyclopropane-1-carboxylate oxidase homolog 12	2.8593	0.00813526		comp424089_c0	sp|Q2HU65|H2A2_MEDTR Probable histone H2A.2	2.36168	0.0369341	2.36168	0.0369341
comp723539_c0		-2.03265	0.727511		comp57456_c0	sp|Q9FGM1|PYL8_ARATH Abscisic acid receptor PYL8	2.66457	0.0322103		comp37666_c0	sp|Q56YN8|SMC3_ARATH Structural maintenance of chromosomes protein 3	2.22986	0.00299952	2.22986	0.00299952
					comp64420_c0	sp|Q84P21|4CLL5_ARATH 4-coumarate--CoA ligase-like 5; sp|Q8RU95|4CLL6_ORYSJ 4-coumarate--CoA ligase-like 6	2.60686	0.0227543		comp766109_c0	sp|P0C2F6|RNHX1_ARATH Putative ribonuclease H protein At1g65750	-3.29686	0.00403861	-3.29686	0.00403861
comp1150000_c0	sp|D2H8V8|DCR1B_AILME 5' exonuclease Apollo	2.66457	0.0227543		comp10285_c0	sp|Q9FWX7|AB11B_ARATH ABC transporter B family member 11	2.54881	0.0351366		comp778804_c0	sp|P0C2F6|RNHX1_ARATH Putative ribonuclease H protein At1g65750	-2.87404	0.00299952	-2.87404	0.00299952
comp1150000_c0		-1.90023	0.727511		comp61323_c0	sp|Q39096|ERD15_ARATH Protein EARLY RESPONSIVE TO DEHYDRATION 15	2.05498	0.00813526		comp1407567_c0	sp|Q0WVW7|RQL5_ARATH ATP-dependent DNA helicase Q-like 5	-2.22986	0.00299952	-2.22986	0.00299952
					comp40098_c0	sp|Q4VY51|SYM8_PEA Probable ion channel SYM8	3.1515	0.0378472		comp53272_c0	sp|Q9LHA8|MD37C_ARATH Probable mediator of RNA polymerase II transcription subunit 37c	-6.76313	0.0100066	-6.76313	0.0100066
comp52381_c0	sp|P10978|POLX_TOBAC Retrovirus-related Pol polyprotein from transposon TNT 1-94	-3.20006	0.00813526		comp38531_c0	sp|E9L7A5|PAT_PETHY Bifunctional aspartate aminotransferase and glutamate/aspartate-prephenate aminotransferase	2.20394	0.0393491		comp81185_c0	sp|P62929|ALB1D_PEA Albumin-1 D	9.45841	0.00299952	9.45841	0.00299952
comp52381_c0		2.14488	0.727511		comp686013_c0	sp|Q52T38|ZDH22_ARATH Protein S-acyltransferase 24	2.20394	0.00813526		comp46282_c0	sp|Q9LK62|AB7C_ARATH ABC transporter C family member 7	2.36168	0.0369341	2.36168	0.0369341
					comp32326_c0	sp|Q9SU40|SKU5_ARATH Monocopper oxidase-like protein SKU5	2.20394	0.00813526		comp1059110_c0	sp|Q8LGU1|AB8C_ARATH ABC transporter C family member 8	2.53809	0.00416139	2.53809	0.00416139
comp47026_c0	sp|Q8L4E9|RH36_ORYSJ DEAD-box ATP-dependent RNA helicase 36	4.35357	0.0111359		comp967942_c0	sp|F2Y4A3|SPHK2_ARATH Sphingosine kinase 2	-2.20394	0.00813526		comp15714_c0	sp|Q9ZTX8|ARFF_ARATH Auxin response factor 6	-2.74161	0.0392006	-2.74161	0.0392006
comp47026_c0		-2.71964	0.727511		comp53379_c1	sp|P14009|14KD_DAUCA 14 kDa proline-rich protein DC2.15	-2.86322	0.00813526		comp522282_c0	sp|Q84XG9|ILL1_ORYSI IAA-amino acid hydrolase ILR1-like 1	2.36168	0.0369341	2.36168	0.0369341
					comp70285_c0	sp|Q9SD00|MSSP3_ARATH Monosaccharide-sensing protein 3 Sugar transporter MSSP3	2.12624	0.0253895		comp597016_c0	sp|Q93X23|MYRS_QUEIL Myrcene synthase, chloroplastic	2.22986	0.00299952	2.22986	0.00299952
comp1074564_c0	sp|P14381|YTX2_XENLA Transposon TX1 uncharacterized 149 kDa protein	2.87484	0.0150472		comp63429_c1	sp|Q9MB73|LGT_CITUN Limonoid UDP-glucosyltransferase; sp|P40620|HMGL_VICFA HMG1/2-like protein	-4.99036	0.00819081		comp68117_c1	sp|Q56XP9|ERFL1_ARATH Ethylene-responsive transcription factor-like protein At4g13040	-2.26429	0.0302305	-2.26429	0.0302305
comp1074564_c0		-2.15799	0.727511		comp46970_c0	sp|Q96524|CRY2_ARATH Cryptochrome-2	3.49693	0.0359885		comp20907_c0	sp|Q8VYH2|ERG16_ARATH Squalene epoxidase 3	-5.02962	0.0369341	-5.02962	0.0369341
					comp693116_c0	sp|Q9LV11|PMA11_ARATH ATPase 11, plasma membrane-type	2.39699	0.0247266		comp55466_c0	sp|Q9C5S2|IRE1A_ARATH Serine/threonine-protein kinase/endoribonuclease IRE1a	6.74823	0.0191413	6.74823	0.0191413
comp498333_c0	sp|Q5NE24|NSP2_MEDTR Nodulation-signaling pathway 2 protein	-3.04963	0.00973548		comp34296_c0	sp|Q5SVZ6|ZMYM1_HUMAN Zinc finger MYM-type protein 1	-3.46519	0.048742		comp29926_c0	sp|Q9FZK1|FBX6_ARATH F-box only protein 6	5.49519	0.00403234	5.49519	0.00403234
comp498333_c0		1.95631	0.163233		comp388404_c0	sp|Q37620|COX3_PROWI Cytochrome c oxidase subunit 3	-2.78034	0.0366786		comp766032_c0	sp|Q9M0U7|FB221_ARATH Putative F-box protein At4g05475	2.36168	0.0369341	2.36168	0.0369341
					comp61587_c1	sp|Q8LEB6|Y5185_ARATH Probable receptor-like protein kinase At5g18500; sp|Q8VY16|CDP1_ARATH Plastid division protein CDP1, chloroplastic	-2.6284	0.00813526		comp1404990_c0	sp|Q9M2S4|LRKS4_ARATH L-type lectin-domain containing receptor kinase S.4	2.36168	0.0369341	2.36168	0.0369341
comp18089_c0	sp|P55852|SUMO1_ARATH Small ubiquitin-related modifier 1	-3.33212	0.0432625		comp28585_c0	sp|O48814|BIK1_ARATH Serine/threonine-protein kinase BIK1	-3.86918	0.0210336		comp906019_c0	sp|O59949|EF1A_YARLI Elongation factor 1-alpha	2.22986	0.00299952	2.22986	0.00299952
comp18089_c0		2.28182	0.727511		comp909276_c0	sp|D1FP53|LIN_MEDTR Putative E3 ubiquitin-protein ligase LIN	2.39699	0.00813526		comp768673_c0	sp|O81832|Y4729_ARATH G-type lectin S-receptor-like serine/threonine-protein kinase At4g27290	2.22986	0.00299952	2.22986	0.00299952
					comp47390_c0	sp|Q96522|PER45_ARATH Peroxidase 45	2.54881	0.048742		comp2776_c0	sp|Q8LPR9|TI110_ARATH Protein TIC110, chloroplastic	2.22986	0.00299952	2.22986	0.00299952
comp67367_c0	sp|P27322|HSP72_SOLLC Heat shock cognate 70 kDa protein 2	-5.91392	0.0475585		comp63438_c0	sp|P0C8L4|Y4648_ARATH Uncharacterized protein At4g26485	5.62234	0.00813526		comp27169_c0	sp|Q3ECH2|Y1670_ARATH Probable receptor-like protein kinase At1g67000	-3.06779	0.0369341	-3.06779	0.0369341
comp67367_c0		3.61057	0.727511		comp603039_c0	sp|P93295|M310_ARATH Uncharacterized mitochondrial protein AtMg00310	2.93437	0.0221784		comp763202_c0	sp|Q11176|WDR1_CAEEL Actin-interacting protein 1	-2.61546	0.00299952	-2.61546	0.00299952
					comp70382_c0	sp|Q9FLJ8|Y5613_ARATH Probable receptor-like protein kinase At5g61350	3.84838	0.0324886		comp33056_c0	sp|Q2QMW1|CCD52_ORYSJ Cyclin-D5-2	-3.5953	0.00337983	-3.5953	0.00337983
comp27169_c0	sp|Q3ECH2|Y1670_ARATH Probable receptor-like protein kinase At1g67000	2.93437	0.0324886		comp56649_c0	sp|Q9LHP4|RCH2_ARATH Receptor-like protein kinase 2; sp|O49318|Y2317_ARATH Probable leucine-rich repeat receptor-like protein kinase At2g33170; sp|Q9FL28|FLS2_ARATH LRR receptor-like serine/threonine-protein kinase FLS2	2.15827	0.00813526		comp770_c0	sp|Q9SKC5|U74D1_ARATH UDP-glycosyltransferase 74D1	3.40656	0.015903	3.40656	0.015903
comp27169_c0		-3.06779	0.0369341		comp678683_c0	sp|Q2YGT9|RL6_PIG 60S ribosomal protein L6	-2.20394	0.00813526		comp59250_c0	sp|O49432|QRT3_ARATH Polygalacturonase QRT3	3.23607	0.0489495	3.23607	0.0489495
					comp611790_c0	sp|O16797|RL3_DROME 60S ribosomal protein L3	-2.39699	0.00813526		comp59840_c0	sp|P17859|AMYA_VIGMU Alpha-amylase	2.47662	0.0106464	2.47662	0.0106464
comp343499_c0	sp|Q9SG92|MES17_ARATH Methylesterase 17	-1.72052	0.0226203		comp615141_c0	sp|P62282|RS11_RAT 40S ribosomal protein S11	-2.39699	0.048742		comp1260_c0	sp|Q9SI93|MGDG3_ARATH Monogalactosyldiacylglycerol synthase 3, chloroplastic	-3.53256	0.00299952	-3.53256	0.00299952
comp343499_c0		3.3838	0.0231809		comp791418_c0	sp|Q6XIM8|RS15A_DROYA 40S ribosomal protein S15a	-2.54881	0.048742		comp1262167_c0	sp|Q9SWG3|FAR1_ARATH Protein FAR-RED IMPAIRED RESPONSE 1	2.22986	0.00299952	2.22986	0.00299952
					comp798045_c0	sp|Q5UAP4|RSSA_BOMMO 40S ribosomal protein SA	-2.66457	0.00813526		comp57451_c0	sp|Q8GSJ6|LQY1_ARATH Protein disulfide-isomerase LQY1	-2.48795	0.0158089	-2.48795	0.0158089
comp510728_c0	sp|Q93YS4|AB22G_ARATH ABC transporter G family member 22	1.3759	0.677683		comp774352_c0	sp|P48159|RL23_DROME 60S ribosomal protein L23	-2.78034	0.0227543		comp19500_c0	sp|P32110|GSTX6_SOYBN Probable glutathione S-transferase	3.7407	0.0369341	3.7407	0.0369341
comp510728_c0		-2.22986	0.00299952		comp897086_c0	sp|O76756|RS8_APIME 40S ribosomal protein S8	-2.87484	0.00813526		comp812583_c0	sp|Q03194|PMA4_NICPL Plasma membrane ATPase 4	2.36168	0.0369341	2.36168	0.0369341
					comp658988_c0	sp|Q4GXG7|RL18_TIMBA 60S ribosomal protein L18	-2.87484	0.0150472		comp1320194_c0	sp|O74631|FD123_TRAVE Protein FDD123	2.22986	0.00299952	2.22986	0.00299952
comp672512_c0	sp|O04331|PHB3_ARATH Prohibitin-3, mitochondrial	-0.828035	0.677683		comp779853_c0	sp|Q9ASU1|DGAT2_ARATH Diacylglycerol O-acyltransferase 2	2.39699	0.0150472		comp946017_c0	sp|Q08298|RD22_ARATH Dehydration-responsive protein RD22	3.2578	0.00299952	3.2578	0.00299952
comp672512_c0		2.36168	0.0369341		comp903601_c0	sp|P79085|ALTA1_ALTAL Major allergen Alt a 1	2.20394	0.048742		comp57458_c0	sp|P04793|HSP13_SOYBN 17.5 kDa class I heat shock protein	-2.22986	0.00299952	-2.22986	0.00299952
					comp798001_c0	sp|Q94B74|NUDT2_ARATH Nudix hydrolase 2	2.20394	0.00813526		comp66257_c0	sp|Q9LUC4|FDL43_ARATH F-box/FBD/LRR-repeat protein At3g14710; sp|Q9ZV94|FDL11_ARATH Putative F-box/FBD/LRR-repeat protein At1g78760	-5.20212	0.0125426	-5.20212	0.0125426
comp1760138_c0	sp|Q70PR7|VINSY_RAUSE Vinorine synthase	-0.828035	0.677683		comp772448_c0	sp|Q24537|HMG2_DROME High mobility group protein DSP1	-2.66457	0.00813526		comp54881_c0	sp|P92519|M810_ARATH Uncharacterized mitochondrial protein AtMg00810	6.63648	0.0159542	6.63648	0.0159542
comp1760138_c0		2.22986	0.00299952		comp499235_c0	sp|P92192|LCP5_DROME Larval cuticle protein 5	-3.04963	0.0227543		comp537310_c0	sp|P92555|M1250_ARATH Uncharacterized mitochondrial protein AtMg01250	2.74747	0.00299952	2.74747	0.00299952
					comp20123_c0	sp|O04235|SSRP1_VICFA FACT complex subunit SSRP1	-5.18842	0.00973548		comp1296071_c0	sp|P93290|M240_ARATH Uncharacterized mitochondrial protein AtMg00240	2.36168	0.0369341	2.36168	0.0369341
comp655910_c0	sp|Q6P5G6|UBXN7_MOUSE UBX domain-containing protein 7	2.87484	0.0150472		comp45468_c0	sp|Q8LGU1|AB8C_ARATH ABC transporter C family member 8	2.66457	0.0115208		comp669159_c0	sp|Q7RVN0|RL11_NEUCR 60S ribosomal protein L11	3.44655	0.0437736	3.44655	0.0437736
comp655910_c0		-3.00338	0.0138037							comp1093033_c0	sp|Q7RVI1|RS5_NEUCR 40S ribosomal protein S5	3.31401	0.00635062	3.31401	0.00635062
										comp55513_c0	sp|O23530|SNC1_ARATH Protein SUPPRESSOR OF npr1-1, CONSTITUTIVE 1; sp|Q9SZ67|WRK19_ARATH Probable WRKY transcription factor 19	-3.56555	0.0388763	-3.56555	0.0388763
comp1349883_c0	sp|P51074|ANX4_FRAAN Annexin-like protein RJ4	2.66457	0.0227543		comp45576_c0		5.07841	0.0183016		comp611062_c0	sp|Q9XGW1|AGO10_ARATH Protein argonaute 10	-2.74161	0.0392006	-2.74161	0.0392006
comp1349883_c0		-2.74789	0.0158089		comp71178_c1		4.96722	0.0233675		comp1858997_c0	sp|D4N502|DIOX3_PAPSO Codeine O-demethylase	2.36168	0.0369341	2.36168	0.0369341
					comp43290_c0		4.26759	0.00813526		comp900271_c0	sp|Q42396|CDPKC_ARATH Calcium-dependent protein kinase 12	2.63705	0.0369341	2.63705	0.0369341
comp403595_c0	sp|Q10GB1|NEK1_ORYSJ Serine/threonine-protein kinase Nek1	2.39699	0.048742		comp48246_c0		4.14384	0.0226203		comp546932_c0	sp|Q42400|AAP1_ARATH Amino acid permease 1	2.63705	0.0369341	2.63705	0.0369341
comp403595_c0		-2.40627	0.061634		comp51525_c0		3.76896	0.0350141		comp367605_c0	sp|Q8UVY2|BRX1_XENLA Ribosome biogenesis protein BRX1 homolog	-2.22986	0.00299952	-2.22986	0.00299952
					comp39781_c0		3.54317	0.0407192		comp5872_c0	sp|O27555|ARSA_METTH Putative arsenical pump-driving ATPase	2.63705	0.0369341	2.63705	0.0369341
comp440110_c0	sp|Q9C6J3|FB52_ARATH Putative F-box protein At1g50870	2.20394	0.00813526		comp49747_c0		3.44715	0.0448772		comp54072_c0	sp|Q9SUQ3|Y4374_ARATH Probable inactive receptor kinase At4g23740; sp|Q9FL63|Y5410_ARATH Inactive leucine-rich repeat receptor-like serine/threonine-protein kinase At5g24100; sp|Q9FMD7|Y5659_ARATH Probable inactive receptor kinase At5g16590	3.77241	0.00299952	3.77241	0.00299952
comp440110_c0		-1.38847	0.727511		comp35907_c0		3.44713	0.0141542
					comp59130_c0		3.30897	0.0226203		comp20974_c0		8.12898	0.0181146	8.12898	0.0181146
comp391402_c0	sp|O80805|PHE1_ARATH MADS-box transcription factor PHERES 1	-3.20006	0.00813526		comp504596_c0		3.30897	0.0226203		comp47388_c0		7.39482	0.00299952	7.39482	0.00299952
comp391402_c0		3.12037	0.240771		comp57782_c0		3.22805	0.0227817		comp53357_c0		6.4544	0.0441948	6.4544	0.0441948
					comp421579_c0		3.27041	0.036099		comp55822_c0		5.91885	0.0279883	5.91885	0.0279883
comp49998_c0	sp|P32765|ASP_THECC 21 kDa seed protein	-3.81456	0.0438383		comp63464_c1		3.21103	0.0195575		comp94325_c0		5.87896	0.00299952	5.87896	0.00299952
comp49998_c0		5.46051	0.0271023		comp33352_c0		2.97293	0.0493814		comp178585_c0		5.73283	0.00301411	5.73283	0.00301411
					comp62403_c0		2.87893	0.0243326		comp294879_c0		5.49029	0.0109093	5.49029	0.0109093
comp67791_c1	sp|Q9FFF9|APC1_ARATH Anaphase-promoting complex subunit 1	-1.27441	0.677683		comp670657_c0		2.87484	0.0150472		comp41030_c0		5.28214	0.0272822	5.28214	0.0272822
comp67791_c1		5.11076	0.0182555		comp31890_c0		2.78034	0.00813526		comp243331_c0		4.41534	0.00299952	4.41534	0.00299952
					comp398937_c0		2.78034	0.00813526		comp345079_c0		4.40345	0.00706324	4.40345	0.00706324
comp46405_c0	sp|Q93WI9|HD3A_ORYSJ Protein HEADING DATE 3A	-1.72052	0.0226203		comp10013_c0		2.66457	0.0227543		comp49402_c0		4.40345	0.00706324	4.40345	0.00706324
comp46405_c0		4.37773	0.0369341		comp15380_c0		2.66457	0.0227543		comp113755_c0		4.38074	0.00299952	4.38074	0.00299952
					comp284017_c0		2.66457	0.0227543		comp50211_c0		4.34449	0.00299952	4.34449	0.00299952
comp477714_c0	sp|Q9ZPS1|FB94_ARATH Putative F-box protein At2g02030	-0.828035	0.677683		comp30077_c0		2.66457	0.0227543		comp35610_c0		4.30471	0.00479641	4.30471	0.00479641
comp477714_c0		3.5827	0.0345743		comp333341_c0		2.66457	0.0227543		comp31833_c0		4.12076	0.0397544	4.12076	0.0397544
					comp36101_c0		2.66457	0.0227543		comp35580_c0		3.87768	0.00299952	3.87768	0.00299952
comp581363_c0	sp|O24303|TI110_PEA Protein TIC110, chloroplastic	-2.10244	0.0214049		comp38069_c0		2.66457	0.0227543		comp773061_c0		3.86063	0.00557711	3.86063	0.00557711
comp581363_c0		2.53809	0.00416139		comp49666_c0		2.66457	0.0227543		comp410681_c0		3.80345	0.0168205	3.80345	0.0168205
					comp576973_c0		2.66457	0.0227543		comp20132_c0		3.76787	0.00939447	3.76787	0.00939447
comp43118_c0	sp|Q9ASS4|Y5838_ARATH Probably inactive leucine-rich repeat receptor-like protein kinase At5g48380	1.61434	0.00501906		comp65892_c1		2.66457	0.0227543		comp32501_c0		3.76787	0.00939447	3.76787	0.00939447
comp43118_c0		-3.44655	0.0437736		comp949602_c0		2.66457	0.0227543		comp535558_c0		3.70512	0.0261251	3.70512	0.0261251
					comp45479_c0		2.66457	0.0227543		comp23020_c0		6.26145	0.0178958	6.26145	0.0178958
comp31383_c0	sp|P84316|EF1A_HELZE Elongation factor 1-alpha (Fragment); sp|P34825|EF1A_HYPJE Elongation factor 1-alpha	-2.31271	0.0411889		comp1026834_c0		2.54881	0.00813526		comp49918_c0		6.17499	0.00584867	6.17499	0.00584867
comp31383_c0		2.53809	0.00416139		comp11008_c0		2.54881	0.00813526		comp47153_c0		4.1168	0.00345632	4.1168	0.00345632
					comp223_c0		2.54881	0.00813526		comp603480_c0		4.03463	0.0174109	4.03463	0.0174109
comp53684_c0	sp|Q9ZR08|Y4230_ARATH G-type lectin S-receptor-like serine/threonine-protein kinase At4g03230	0.835965	0.16819		comp32746_c0		2.54881	0.00813526		comp49193_c0		3.9643	0.00299952	3.9643	0.00299952
comp53684_c0		-5.1212	0.00950599		comp47754_c0		2.54881	0.00813526		comp31585_c0		3.7407	0.0369341	3.7407	0.0369341
					comp512517_c0		2.54881	0.00813526		comp1574_c0		3.5827	0.0345743	3.5827	0.0345743
comp69783_c0	sp|Q9LHP4|RCH2_ARATH Receptor-like protein kinase 2	-2.31271	0.0411889		comp5803_c0		2.54881	0.00813526		comp33101_c0		3.52552	0.0163366	3.52552	0.0163366
comp69783_c0		2.22986	0.00299952		comp759111_c0		2.54881	0.00813526		comp34961_c0		3.52552	0.0163366	3.52552	0.0163366
					comp45965_c0		2.54881	0.00813526		comp604109_c0		3.46931	0.0367819	3.46931	0.0367819
comp25447_c0	sp|Q8L7Q7|PME64_ARATH Probable pectinesterase/pectinesterase inhibitor 64	1.53676	0.369598		comp64392_c2		2.43399	0.0336849		comp489917_c0		3.46277	0.00446177	3.46277	0.00446177
comp25447_c0		-3.27211	0.0159163		comp1016823_c0		2.39699	0.048742		comp912262_c0		3.46277	0.00446177	3.46277	0.00446177
					comp1140674_c0		2.39699	0.048742		comp39422_c0		3.44655	0.0437736	3.44655	0.0437736
comp94231_c0	sp|P81748|MIFH_TRITR Macrophage migration inhibitory factor homolog	1.98999	0.41544		comp1725_c0		2.39699	0.048742		comp44151_c0		3.40656	0.015903	3.40656	0.015903
comp94231_c0		-4.5448	0.0369341		comp488369_c0		2.39699	0.048742		comp664812_c0		3.39298	0.00299952	3.39298	0.00299952
					comp551221_c0		2.39699	0.048742		comp349913_c0		3.3838	0.0231809	3.3838	0.0231809
comp55298_c0	sp|Q9FKE9|RHD32_ARATH Protein ROOT HAIR DEFECTIVE 3 homolog 2	3.70203	0.13345		comp60376_c0		2.39699	0.048742		comp56988_c0		3.3838	0.0231809	3.3838	0.0231809
comp55298_c0		-5.97596	0.00299952		comp6112_c0		2.39699	0.048742		comp322488_c0		3.33678	0.00329149	3.33678	0.00329149
					comp611622_c0		2.39699	0.048742		comp25337_c0		3.31939	0.0478971	3.31939	0.0478971
comp64745_c0	sp|Q9LW07|PGLR3_ARATH Probable polygalacturonase At3g15720	5.58915	0.0372945		comp750091_c0		2.39699	0.048742		comp33815_c0		3.31939	0.0478971	3.31939	0.0478971
comp64745_c0		-5.99187	0.0391059		comp769891_c0		2.39699	0.048742		comp46771_c0		3.31939	0.0478971	3.31939	0.0478971
					comp884022_c0		2.39699	0.048742		comp604873_c0		3.31401	0.00635062	3.31401	0.00635062
comp56985_c0	sp|P04713|SSG1_MAIZE Granule-bound starch synthase 1, chloroplastic/amyloplastic	-2.69216	0.677683		comp31760_c0		2.39699	0.048742		comp41204_c0		3.2578	0.00299952	3.2578	0.00299952
comp56985_c0		5.7446	0.0453097		comp45901_c0		2.20779	0.0211681		comp328208_c0		3.2496	0.0234381	3.2496	0.0234381
					comp10734_c0		2.20394	0.00813526		comp577_c0		3.2496	0.0234381	3.2496	0.0234381
comp59094_c0	sp|O80689|BGL45_ARATH Beta-glucosidase 45; sp|O80690|BGL46_ARATH Beta-glucosidase 46; sp|Q7XSK0|BGL18_ORYSJ Beta-glucosidase 18; sp|Q9SVS1|BGL47_ARATH Beta-glucosidase 47	-2.10526	0.677683		comp1128239_c0		2.20394	0.00813526		comp618215_c0		3.2496	0.0234381	3.2496	0.0234381
comp59094_c0		3.04538	0.041714		comp1138718_c0		2.20394	0.00813526		comp1477_c0		3.20024	0.0421912	3.20024	0.0421912
					comp11663_c0		2.20394	0.00813526		comp33424_c0		3.17063	0.00469482	3.17063	0.00469482
comp25768_c0	sp|Q5W915|USP_PEA UDP-sugar pyrophosphorylase	2.13638	0.677683		comp1232538_c0		2.20394	0.00813526		comp37522_c0		3.17063	0.00469482	3.17063	0.00469482
comp25768_c0		-3.19313	0.00299952		comp1279527_c0		2.20394	0.00813526		comp672703_c0		3.17063	0.00469482	3.17063	0.00469482
					comp14546_c0		2.20394	0.00813526		comp12520_c0		3.14403	0.0227665	3.14403	0.0227665
comp49276_c0	sp|A2SY66|VICHY_VICSN Vicianin hydrolase (Fragment)	2.27368	0.677683		comp15183_c0		2.20394	0.00813526		comp761296_c0		3.14403	0.0227665	3.14403	0.0227665
comp49276_c0		-3.27211	0.0159163		comp2161_c0		2.20394	0.00813526		comp56182_c0		3.09451	0.0251137	3.09451	0.0251137
					comp23559_c0		2.20394	0.00813526		comp584514_c0		3.09451	0.0251137	3.09451	0.0251137
comp38709_c0	sp|P69781|GAT12_ARATH GATA transcription factor 12 circadian rhythm	2.39699	0.048742		comp25376_c0		2.20394	0.00813526		comp623208_c0		3.09451	0.0251137	3.09451	0.0251137
comp38709_c0		-2.40627	0.061634		comp31594_c0		2.20394	0.00813526		comp7755_c0		3.09451	0.0251137	3.09451	0.0251137
					comp32903_c0		2.20394	0.00813526		comp898557_c0		3.09451	0.0251137	3.09451	0.0251137
comp65769_c0	sp|Q7X999|RCA2_LARTR Ribulose bisphosphate carboxylase/oxygenase activase 2, chloroplastic	2.16592	0.00813526		comp3511_c0		2.20394	0.00813526		comp1086413_c0		3.05686	0.00322633	3.05686	0.00322633
comp65769_c0		-1.99082	0.727511		comp3610_c0		2.20394	0.00813526		comp297819_c0		3.05686	0.00322633	3.05686	0.00322633
					comp37521_c0		2.20394	0.00813526		comp39145_c0		3.05686	0.00322633	3.05686	0.00322633
comp53413_c0	sp|O98997|RCA_VIGRR Ribulose bisphosphate carboxylase/oxygenase activase, chloroplastic	-2.86984	0.00813526		comp383485_c0		2.20394	0.00813526		comp623196_c0		3.05686	0.00322633	3.05686	0.00322633
comp53413_c0		1.00824	0.136112		comp390698_c0		2.20394	0.00813526		comp1064_c0		2.98073	0.00299952	2.98073	0.00299952
					comp39413_c0		2.20394	0.00813526		comp1145963_c0		2.98073	0.00299952	2.98073	0.00299952
comp12163_c0	sp|Q9C9C0|SPPA1_ARATH Serine protease SPPA, chloroplastic	-2.2182	0.426535		comp41162_c0		2.20394	0.00813526		comp27085_c0		2.98073	0.00299952	2.98073	0.00299952
comp12163_c0		2.22986	0.00299952		comp41767_c0		2.20394	0.00813526		comp29697_c0		2.98073	0.00299952	2.98073	0.00299952
					comp436083_c0		2.20394	0.00813526		comp45111_c0		2.98073	0.00299952	2.98073	0.00299952
comp1120261_c0	sp|Q9T095|OPT6_ARATH Oligopeptide transporter 6	2.39699	0.048742		comp454533_c0		2.20394	0.00813526		comp605313_c0		2.98073	0.00299952	2.98073	0.00299952
comp1120261_c0		-2.40627	0.061634		comp455018_c0		2.20394	0.00813526		comp676092_c0		2.98073	0.00299952	2.98073	0.00299952
					comp458046_c0		2.20394	0.00813526		comp2011_c0		2.9434	0.0369341	2.9434	0.0369341
comp70176_c0	sp|Q9LMN7|WAK5_ARATH Wall-associated receptor kinase 5; sp|Q7X8C5|WAKLB_ARATH Wall-associated receptor kinase-like 2	2.35678	0.0193916		comp46695_c0		2.20394	0.00813526		comp218468_c0		2.9434	0.0369341	2.9434	0.0369341
comp70176_c0		-0.677038	0.299747		comp47238_c0		2.20394	0.00813526		comp2540_c1		2.9434	0.0369341	2.9434	0.0369341
					comp52712_c0		2.20394	0.00813526		comp44126_c0		2.9434	0.0369341	2.9434	0.0369341
comp47933_c1	sp|Q940Q3|ZTP29_ARATH Zinc transporter ZTP29	-2.39699	0.048742		comp536298_c0		2.20394	0.00813526		comp449828_c0		2.9434	0.0369341	2.9434	0.0369341
comp47933_c1		2.40627	0.061634		comp581692_c0		2.20394	0.00813526		comp6157_c0		2.9434	0.0369341	2.9434	0.0369341
					comp586_c0		2.20394	0.00813526		comp820825_c0		2.9434	0.0369341	2.9434	0.0369341
comp306505_c0	sp|P50668|COX1_CHOBI Cytochrome c oxidase subunit 1	-3.94889	0.00813526		comp594162_c0		2.20394	0.00813526		comp40433_c0		2.86728	0.0107111	2.86728	0.0107111
comp306505_c0		1.39029	0.727511		comp689297_c0		2.20394	0.00813526		comp593377_c0		2.86728	0.0107111	2.86728	0.0107111
					comp694506_c0		2.20394	0.00813526		comp70379_c1		2.86728	0.0107111	2.86728	0.0107111
comp544499_c0	sp|Q6NVC5|MIRO1_DANRE Mitochondrial Rho GTPase 1-A	-2.13402	0.677683		comp761440_c0		2.20394	0.00813526		comp783986_c0		2.86728	0.0107111	2.86728	0.0107111
comp544499_c0		3.82504	0.00299952		comp772184_c0		2.20394	0.00813526		comp8406_c0		2.86728	0.0107111	2.86728	0.0107111
					comp805930_c0		2.20394	0.00813526		comp374847_c0		2.86092	0.032704	2.86092	0.032704
comp887354_c0	sp|O81635|ATK4_ARATH Kinesin-4	-2.91535	0.373154		comp896096_c0		2.20394	0.00813526		comp4099_c0		2.86092	0.032704	2.86092	0.032704
comp887354_c0		2.22986	0.00299952		comp40435_c0		2.13984	0.00919743		comp67660_c1		2.86092	0.032704	2.86092	0.032704
					comp11059_c0		-2.20394	0.00813526		comp70776_c5		2.86092	0.032704	2.86092	0.032704
comp928260_c0	sp|Q9SID8|RAH1D_ARATH Ras-related protein RABH1d	-0.828035	0.677683		comp1115805_c0		-2.20394	0.00813526		comp942896_c0		2.86092	0.032704	2.86092	0.032704
comp928260_c0		2.22986	0.00299952		comp1173858_c0		-2.20394	0.00813526		comp14656_c0		2.74747	0.00299952	2.74747	0.00299952
					comp1299453_c0		-2.20394	0.00813526		comp272795_c0		2.74747	0.00299952	2.74747	0.00299952
comp41596_c0	sp|Q9LMN8|WAK3_ARATH Wall-associated receptor kinase 3	2.0468	0.677683		comp1330976_c0		-2.20394	0.00813526		comp35739_c0		2.74747	0.00299952	2.74747	0.00299952
comp41596_c0		-3.00338	0.0138037		comp1333278_c0		-2.20394	0.00813526		comp641923_c0		2.74747	0.00299952	2.74747	0.00299952
					comp1343345_c0		-2.20394	0.00813526		comp759186_c0		2.74747	0.00299952	2.74747	0.00299952
comp343967_c0	sp|Q9LVK9|ALA7_ARATH Putative phospholipid-transporting ATPase 7	3.1515	0.0393491		comp1378325_c0		-2.20394	0.00813526		comp796883_c0		2.74747	0.00299952	2.74747	0.00299952
comp343967_c0		-3.31939	0.0478971		comp1392555_c0		-2.20394	0.00813526		comp897438_c0		2.74747	0.00299952	2.74747	0.00299952
					comp1413911_c0		-2.20394	0.00813526		comp961804_c0		2.74747	0.00299952	2.74747	0.00299952
comp324995_c0	sp|Q9M9S4|Y1143_ARATH Probable LRR receptor-like serine/threonine-protein kinase At1g14390	4.29517	0.0226203		comp1458534_c0		-2.20394	0.00813526		comp1064113_c0		2.64852	0.00743328	2.64852	0.00743328
comp324995_c0		-3.74867	0.36985		comp17200_c0		-2.20394	0.00813526		comp1139146_c0		2.64852	0.00743328	2.64852	0.00743328
					comp1779178_c0		-2.20394	0.00813526		comp140818_c0		2.64852	0.00743328	2.64852	0.00743328
comp393841_c0	sp|Q8VZG8|Y4885_ARATH Probable LRR receptor-like serine/threonine-protein kinase At4g08850	2.66457	0.0227543		comp2116_c0		-2.20394	0.00813526		comp1573732_c0		2.64852	0.00743328	2.64852	0.00743328
comp393841_c0		-1.38444	0.727511		comp23782_c0		-2.20394	0.00813526		comp257340_c0		2.64852	0.00743328	2.64852	0.00743328
					comp26947_c0		-2.20394	0.00813526		comp29964_c0		2.64852	0.00743328	2.64852	0.00743328
comp4892_c0	sp|Q9M9S4|Y1143_ARATH Probable LRR receptor-like serine/threonine-protein kinase At1g14390	3.908	0.0470073		comp36579_c0		-2.20394	0.00813526		comp3383_c0		2.64852	0.00743328	2.64852	0.00743328
comp4892_c0		-4.16396	0.0549509		comp699069_c0		-2.20394	0.00813526		comp35265_c0		2.64852	0.00743328	2.64852	0.00743328
					comp703214_c0		-2.20394	0.00813526		comp461565_c0		2.64852	0.00743328	2.64852	0.00743328
comp69041_c0	sp|C0LGQ5|GSO1_ARATH LRR receptor-like serine/threonine-protein kinase GSO1; sp|Q00874|DR100_ARATH DNA-damage-repair/toleration protein DRT100; sp|Q9SHI3|RLP2_ARATH Receptor-like protein 2 sp|Q9FIZ3|GSO2_ARATH LRR receptor-like serine/threonine-protein kinase GSO2;	3.43339	0.048742		comp764459_c0		-2.20394	0.00813526		comp52584_c0		2.64852	0.00743328	2.64852	0.00743328
comp69041_c0		-1.58527	0.0563478		comp7809_c0		-2.20394	0.00813526		comp5559_c0		2.64852	0.00743328	2.64852	0.00743328
					comp918766_c0		-2.20394	0.00813526		comp608152_c0		2.64852	0.00743328	2.64852	0.00743328
comp57784_c0	sp|Q9LYN8|EXS_ARATH Leucine-rich repeat receptor protein kinase EXS; sp|Q9FIZ3|GSO2_ARATH LRR receptor-like serine/threonine-protein kinase GSO2	2.93437	0.0324886		comp10012_c0		-2.39699	0.048742		comp63433_c1		2.64852	0.00743328	2.64852	0.00743328
comp57784_c0		-1.38502	0.163233		comp1104852_c0		-2.39699	0.048742		comp667083_c0		2.64852	0.00743328	2.64852	0.00743328
					comp1143503_c0		-2.39699	0.048742		comp773275_c0		2.64852	0.00743328	2.64852	0.00743328
comp395328_c0	sp|Q8RWB8|UPL6_ARATH E3 ubiquitin-protein ligase UPL6	-2.95513	0.0415794		comp12105_c0		-2.39699	0.048742		comp780844_c0		2.64852	0.00743328	2.64852	0.00743328
comp395328_c0		1.68277	0.00299952		comp30729_c0		-2.39699	0.048742		comp857863_c0		2.64852	0.00743328	2.64852	0.00743328
					comp40489_c0		-2.39699	0.048742		comp897312_c0		2.64852	0.00743328	2.64852	0.00743328
comp36708_c0	sp|O23024|YUC3_ARATH Probable indole-3-pyruvate monooxygenase YUCCA3	3.39735	0.0264121		comp686501_c0		-2.39699	0.048742		comp903350_c0		2.64852	0.00743328	2.64852	0.00743328
comp36708_c0		-1.35284	0.166457		comp771833_c0		-2.39699	0.048742		comp950610_c0		2.64852	0.00743328	2.64852	0.00743328
					comp947515_c0		-2.39699	0.048742		comp1063873_c0		2.63705	0.0369341	2.63705	0.0369341
comp35021_c0	sp|P36182|HSP82_TOBAC Heat shock protein 82 (Fragment)	2.66457	0.0227543		comp1129526_c0		-2.54881	0.00813526		comp1080188_c0		2.63705	0.0369341	2.63705	0.0369341
comp35021_c0		-2.74161	0.0392006		comp1174261_c0		-2.54881	0.00813526		comp192739_c0		2.63705	0.0369341	2.63705	0.0369341
					comp3584_c0		-2.54881	0.00813526		comp365996_c0		2.63705	0.0369341	2.63705	0.0369341
comp65769_c0	sp|Q7X999|RCA2_LARTR Ribulose bisphosphate carboxylase/oxygenase activase 2, chloroplastic	2.16592	0.00813526		comp671153_c0		-2.54881	0.00813526		comp35084_c0		2.58568	0.00601516	2.58568	0.00601516
comp65769_c0		-1.99082	0.727511		comp687706_c0		-2.54881	0.00813526		comp1114085_c0		2.53809	0.00416139	2.53809	0.00416139
					comp770154_c0		-2.54881	0.00813526		comp1474686_c0		2.53809	0.00416139	2.53809	0.00416139
comp66462_c0	sp|O82711|PIP22_PEA Kunitz-type trypsin inhibitor-like 2 protein	-3.67225	0.330352		comp974570_c0		-2.54881	0.00813526		comp15939_c0		2.53809	0.00416139	2.53809	0.00416139
comp66462_c0		4.56615	0.0278324		comp1090758_c0		-2.66457	0.0227543		comp29331_c0		2.53809	0.00416139	2.53809	0.00416139
					comp461812_c0		-2.66457	0.0227543		comp36294_c0		2.53809	0.00416139	2.53809	0.00416139
comp26637_c0	sp|Q9LT96|Y5977_ARATH Probable leucine-rich repeat receptor-like protein kinase At5g49770	-1.72052	0.0226203		comp501572_c0		-2.66457	0.0227543		comp37840_c0		2.53809	0.00416139	2.53809	0.00416139
comp26637_c0		2.22986	0.00299952		comp705731_c0		-2.66457	0.0227543		comp41473_c0		2.53809	0.00416139	2.53809	0.00416139
					comp924290_c0		-2.66457	0.0227543		comp453231_c0		2.53809	0.00416139	2.53809	0.00416139
comp963778_c0	sp|P93479|RETO_PAPSO Reticuline oxidase	1.3759	0.677683		comp14252_c0		-2.78034	0.00813526		comp469682_c0		2.53809	0.00416139	2.53809	0.00416139
comp963778_c0		-2.22986	0.00299952		comp759317_c0		-2.78034	0.00813526		comp604932_c0		2.53809	0.00416139	2.53809	0.00416139
					comp746495_c0		-2.87484	0.0150472		comp673488_c0		2.53809	0.00416139	2.53809	0.00416139
comp46370_c0	sp|Q40392|TMVRN_NICGU TMV resistance protein N	1.0085	0.164232		comp343209_c0		-2.95513	0.0415794		comp707416_c0		2.53809	0.00416139	2.53809	0.00416139
comp46370_c0		-2.74789	0.0158089		comp550847_c0		-2.95513	0.0415794		comp724413_c0		2.53809	0.00416139	2.53809	0.00416139
					comp572176_c0		-2.95513	0.0415794		comp732215_c0		2.53809	0.00416139	2.53809	0.00416139
comp43118_c0	sp|Q9ASS4|Y5838_ARATH Probably inactive leucine-rich repeat receptor-like protein kinase At5g48380	1.61434	0.145933		comp26728_c0		-3.04963	0.00973548		comp775698_c0		2.53809	0.00416139	2.53809	0.00416139
comp43118_c0		-3.44655	0.0437736		comp675070_c0		-3.04963	0.00973548		comp788241_c0		2.53809	0.00416139	2.53809	0.00416139
					comp69025_c2		-3.04963	0.00973548		comp808610_c0		2.53809	0.00416139	2.53809	0.00416139
comp42237_c0	sp|Q9M9S4|Y1143_ARATH Probable LRR receptor-like serine/threonine-protein kinase At1g14390	2.20873	0.677683		comp887641_c0		-3.04963	0.00973548		comp8623_c0		2.53809	0.00416139	2.53809	0.00416139
comp42237_c0		-5.1212	0.00950599		comp566862_c0		-3.11976	0.0270424		comp900473_c0		2.53809	0.00416139	2.53809	0.00416139
					comp7121_c0		-3.20006	0.00813526		comp941691_c0		2.53809	0.00416139	2.53809	0.00416139
comp42859_c0	sp|Q67A25|NCS_THLFG S-norcoclaurine synthase	-4.28637	0.0237729		comp946_c0		-3.24654	0.0171423		comp951999_c0		2.53809	0.00416139	2.53809	0.00416139
comp42859_c0		4.28744	0.0705879		comp670966_c0		-3.3748	0.0126633		comp1118_c0		2.36168	0.0369341	2.36168	0.0369341
					comp614360_c0		-3.44873	0.00814002		comp1157390_c0		2.36168	0.0369341	2.36168	0.0369341
comp49998_c0	sp|P32765|ASP_THECC 21 kDa seed protein	-3.81456	0.0438383		comp375148_c0		-3.5046	0.00813526		comp1177585_c0		2.36168	0.0369341	2.36168	0.0369341
comp49998_c0		5.46051	0.0271023		comp40097_c0		-3.5046	0.00813526		comp1185989_c0		2.36168	0.0369341	2.36168	0.0369341
					comp36106_c0		-3.6435	0.0114774		comp1193108_c0		2.36168	0.0369341	2.36168	0.0369341
comp873019_c0	sp|P93295|M310_ARATH Uncharacterized mitochondrial protein AtMg00310	3.70644	0.00813526		comp449881_c0		-3.94827	0.00813526		comp12403_c0		2.36168	0.0369341	2.36168	0.0369341
comp873019_c0		-2.83354	0.727511		comp494119_c0		-4.216	0.0114254		comp1313366_c0		2.36168	0.0369341	2.36168	0.0369341
					comp48543_c0		-4.6459	0.00813526		comp13228_c0		2.36168	0.0369341	2.36168	0.0369341
comp61714_c0	sp|Q32PP1|CE045_DANRE UPF0544 protein C5orf45 homolog	4.63504	0.0317157		comp42400_c0		-4.79813	0.0128492		comp1349333_c0		2.36168	0.0369341	2.36168	0.0369341
comp61714_c0		-2.98451	0.727511		comp117539_c0		-4.91141	0.0226203		comp1370334_c0		2.36168	0.0369341	2.36168	0.0369341
					comp297967_c0		-5.01595	0.00813526		comp1395611_c0		2.36168	0.0369341	2.36168	0.0369341
comp1195334_c0	sp|P92519|M810_ARATH Uncharacterized mitochondrial protein AtMg00810	-1.65607	0.00813526		comp65594_c0		-5.84141	0.00813526		comp1481_c0		2.36168	0.0369341	2.36168	0.0369341
comp1195334_c0		2.36168	0.0369341		comp59008_c0		-5.95382	0.00813526		comp1540580_c0		2.36168	0.0369341	2.36168	0.0369341
					comp38864_c0		-6.56151	0.0149381		comp16797_c0		2.36168	0.0369341	2.36168	0.0369341
comp546937_c0	sp|P92519|M810_ARATH Uncharacterized mitochondrial protein AtMg00810	-1.39017	0.677683		comp44191_c0		-7.58364	0.0410501		comp1873114_c0		2.36168	0.0369341	2.36168	0.0369341
comp546937_c0		2.22986	0.00299952							comp188_c0		2.36168	0.0369341	2.36168	0.0369341
										comp35325_c0		2.36168	0.0369341	2.36168	0.0369341
comp747365_c0	sp|P92555|M1250_ARATH Uncharacterized mitochondrial protein AtMg01250	-1.12258	0.677683							comp40490_c0		2.36168	0.0369341	2.36168	0.0369341
comp747365_c0		2.22986	0.00299952							comp40812_c0		2.36168	0.0369341	2.36168	0.0369341
										comp42632_c0		2.36168	0.0369341	2.36168	0.0369341
comp65568_c1	sp|Q9SGA6|RS191_ARATH 40S ribosomal protein S19-1	-3.31887	0.677683							comp43699_c0		2.36168	0.0369341	2.36168	0.0369341
comp65568_c1		6.98358	0.00299952							comp445585_c0		2.36168	0.0369341	2.36168	0.0369341
										comp45951_c0		2.36168	0.0369341	2.36168	0.0369341
comp13778_c0	sp|P27075|RL44_CANTR 60S ribosomal protein L44; sp|P27074|RL44Q_CANMA 60S ribosomal protein L44 Q	-1.72052	0.0226203							comp462870_c0		2.36168	0.0369341	2.36168	0.0369341
comp13778_c0		2.36168	0.0369341							comp4743_c0		2.36168	0.0369341	2.36168	0.0369341
										comp537920_c0		2.36168	0.0369341	2.36168	0.0369341
comp674830_c0	sp|Q0V865|FAFL_ARATH Protein FAF-like, chloroplastic unkown function	1.83654	0.677683							comp56787_c0		2.36168	0.0369341	2.36168	0.0369341
comp674830_c0		-2.74789	0.0158089							comp591928_c0		2.36168	0.0369341	2.36168	0.0369341
										comp5964_c0		2.36168	0.0369341	2.36168	0.0369341
comp1720895_c0	sp|Q9T076|ENL2_ARATH Early nodulin-like protein 2	2.20394	0.00813526							comp60283_c0		2.36168	0.0369341	2.36168	0.0369341
comp1720895_c0		-2.22986	0.00299952							comp603062_c0		2.36168	0.0369341	2.36168	0.0369341
										comp665873_c0		2.36168	0.0369341	2.36168	0.0369341
comp503364_c0	sp|Q9FR82|SLD1_BOROF Delta(8)-fatty-acid desaturase	1.3759	0.677683							comp668601_c0		2.36168	0.0369341	2.36168	0.0369341
comp503364_c0		-2.22986	0.00299952							comp669059_c0		2.36168	0.0369341	2.36168	0.0369341
										comp675899_c0		2.36168	0.0369341	2.36168	0.0369341
comp44223_c0	sp|Q40987|LECR_PEA Nodule lectin	-3.58817	0.0236875							comp69511_c0		2.36168	0.0369341	2.36168	0.0369341
comp44223_c0		3.59064	0.727511							comp770089_c0		2.36168	0.0369341	2.36168	0.0369341
										comp780431_c0		2.36168	0.0369341	2.36168	0.0369341
comp36217_c0	sp|Q40987|LECR_PEA Nodule lectin	-2.96934	0.00813526							comp821_c0		2.36168	0.0369341	2.36168	0.0369341
comp36217_c0		2.28182	0.727511							comp858619_c0		2.36168	0.0369341	2.36168	0.0369341
										comp875022_c0		2.36168	0.0369341	2.36168	0.0369341
comp1180522_c0	sp|Q9LVM0|Y5830_ARATH Probable inactive receptor kinase At5g58300	1.72078	0.677683							comp896393_c0		2.36168	0.0369341	2.36168	0.0369341
comp1180522_c0		-2.61546	0.00299952							comp915215_c0		2.36168	0.0369341	2.36168	0.0369341
										comp1000994_c0		2.22986	0.00299952	2.22986	0.00299952
comp351884_c0	sp|P24859|SEC14_KLULA SEC14 cytosolic factor	3.92831	0.00813526							comp1064284_c0		2.22986	0.00299952	2.22986	0.00299952
comp351884_c0		-2.2934	0.727511							comp1076393_c0		2.22986	0.00299952	2.22986	0.00299952
										comp1089252_c0		2.22986	0.00299952	2.22986	0.00299952
comp50782_c0		11.3167	0.0119833							comp1090904_c0		2.22986	0.00299952	2.22986	0.00299952
comp50782_c0		-4.16467	0.760116							comp1091518_c0		2.22986	0.00299952	2.22986	0.00299952
										comp1096995_c0		2.22986	0.00299952	2.22986	0.00299952
comp58147_c0		6.67964	0.00813526							comp10993_c0		2.22986	0.00299952	2.22986	0.00299952
comp58147_c0		-6.30733	0.163233							comp1104851_c0		2.22986	0.00299952	2.22986	0.00299952
										comp1111319_c0		2.22986	0.00299952	2.22986	0.00299952
comp60145_c2		4.86026	0.00813526							comp1122539_c0		2.22986	0.00299952	2.22986	0.00299952
comp60145_c2		-2.96082	0.727511							comp1126469_c0		2.22986	0.00299952	2.22986	0.00299952
										comp1143748_c0		2.22986	0.00299952	2.22986	0.00299952
comp30120_c0		4.82788	0.0264756							comp1145636_c0		2.22986	0.00299952	2.22986	0.00299952
comp30120_c0		-3.69354	0.727511							comp1146333_c0		2.22986	0.00299952	2.22986	0.00299952
										comp1148980_c0		2.22986	0.00299952	2.22986	0.00299952
comp25542_c0		3.39735	0.0264121							comp1146535_c0		2.22986	0.00299952	2.22986	0.00299952
comp25542_c0		-1.62638	0.317474							comp1148980_c0		2.22986	0.00299952	2.22986	0.00299952
										comp1149779_c0		2.22986	0.00299952	2.22986	0.00299952
comp55567_c0		3.21103	0.0195575							comp1189317_c0		2.22986	0.00299952	2.22986	0.00299952
comp55567_c0		-1.4976	0.844753							comp1193312_c0		2.22986	0.00299952	2.22986	0.00299952
										comp11966_c0		2.22986	0.00299952	2.22986	0.00299952
comp42325_c0		3.1515	0.0393491							comp1212123_c0		2.22986	0.00299952	2.22986	0.00299952
comp42325_c0		-2.50051	0.636335							comp1297288_c0		2.22986	0.00299952	2.22986	0.00299952
										comp1306042_c0		2.22986	0.00299952	2.22986	0.00299952
comp938106_c0		3.1515	0.0393491							comp1316370_c0		2.22986	0.00299952	2.22986	0.00299952
comp938106_c0		-1.00102	0.727511							comp13190_c0		2.22986	0.00299952	2.22986	0.00299952
										comp1328244_c0		2.22986	0.00299952	2.22986	0.00299952
comp43821_c0		3.06743	0.0140214							comp1330028_c0		2.22986	0.00299952	2.22986	0.00299952
comp43821_c0		-1.0026	0.163233							comp1335507_c0		2.22986	0.00299952	2.22986	0.00299952
										comp1381971_c0		2.22986	0.00299952	2.22986	0.00299952
comp46328_c0		3.06743	0.0140214							comp1392910_c0		2.22986	0.00299952	2.22986	0.00299952
comp46328_c0		-2.11753	0.727511							comp1399654_c0		2.22986	0.00299952	2.22986	0.00299952
										comp1413437_c0		2.22986	0.00299952	2.22986	0.00299952
comp357661_c0		3.02887	0.00813526							comp1418688_c0		2.22986	0.00299952	2.22986	0.00299952
comp357661_c0		-0.874761	0.727511							comp14499_c0		2.22986	0.00299952	2.22986	0.00299952
										comp14582_c0		2.22986	0.00299952	2.22986	0.00299952
comp48005_c0		3.02887	0.00813526							comp1494444_c0		2.22986	0.00299952	2.22986	0.00299952
comp48005_c0		-0.994571	0.727511							comp15184_c0		2.22986	0.00299952	2.22986	0.00299952
										comp15342_c0		2.22986	0.00299952	2.22986	0.00299952
comp7770_c0		3.02887	0.00813526							comp1601743_c0		2.22986	0.00299952	2.22986	0.00299952
comp7770_c0		-1.83596	0.727511							comp16630_c0		2.22986	0.00299952	2.22986	0.00299952
										comp16878_c0		2.22986	0.00299952	2.22986	0.00299952
comp4868_c0		2.93437	0.0324886							comp1726812_c0		2.22986	0.00299952	2.22986	0.00299952
comp4868_c0		-2.22641	0.725327							comp1737653_c0		2.22986	0.00299952	2.22986	0.00299952
										comp1772_c0		2.22986	0.00299952	2.22986	0.00299952
comp31086_c0		2.87484	0.0150472							comp1818491_c0		2.22986	0.00299952	2.22986	0.00299952
comp31086_c0		-1.75263	0.727511							comp1845724_c0		2.22986	0.00299952	2.22986	0.00299952
										comp2340_c0		2.22986	0.00299952	2.22986	0.00299952
comp326422_c0		2.87484	0.0150472							comp2533_c0		2.22986	0.00299952	2.22986	0.00299952
comp326422_c0		-1.38186	0.808559							comp25333_c0		2.22986	0.00299952	2.22986	0.00299952
										comp281160_c0		2.22986	0.00299952	2.22986	0.00299952
comp354542_c0		2.87484	0.0150472							comp28977_c0		2.22986	0.00299952	2.22986	0.00299952
comp354542_c0		-1.6422	0.727511							comp300982_c0		2.22986	0.00299952	2.22986	0.00299952
										comp326187_c0		2.22986	0.00299952	2.22986	0.00299952
comp966537_c0		2.87484	0.0150472							comp34796_c0		2.22986	0.00299952	2.22986	0.00299952
comp966537_c0		-2.15799	0.727511							comp36859_c0		2.22986	0.00299952	2.22986	0.00299952
										comp377993_c0		2.22986	0.00299952	2.22986	0.00299952
comp15512_c0		2.78034	0.00813526							comp41337_c0		2.22986	0.00299952	2.22986	0.00299952
comp15512_c0		-2.03265	0.727511							comp4298_c0		2.22986	0.00299952	2.22986	0.00299952
										comp45018_c0		2.22986	0.00299952	2.22986	0.00299952
comp155690_c0		2.78034	0.00813526							comp458341_c0		2.22986	0.00299952	2.22986	0.00299952
comp155690_c0		-1.51686	0.727511							comp46001_c0		2.22986	0.00299952	2.22986	0.00299952
										comp46166_c0		2.22986	0.00299952	2.22986	0.00299952
comp45472_c0		2.78034	0.00813526							comp469075_c0		2.22986	0.00299952	2.22986	0.00299952
comp45472_c0		-1.5827	0.727511							comp471947_c0		2.22986	0.00299952	2.22986	0.00299952
										comp502538_c0		2.22986	0.00299952	2.22986	0.00299952
comp22319_c0		2.66457	0.0227543							comp507217_c0		2.22986	0.00299952	2.22986	0.00299952
comp22319_c0		-1.9065	0.727511							comp5232_c0		2.22986	0.00299952	2.22986	0.00299952
										comp52900_c0		2.22986	0.00299952	2.22986	0.00299952
comp34957_c0		2.66457	0.0227543							comp52925_c1		2.22986	0.00299952	2.22986	0.00299952
comp34957_c0		-1.90023	0.727511							comp531872_c0		2.22986	0.00299952	2.22986	0.00299952
										comp571111_c0		2.22986	0.00299952	2.22986	0.00299952
comp38979_c0		2.66457	0.0227543							comp593219_c0		2.22986	0.00299952	2.22986	0.00299952
comp38979_c0		-1.49486	0.727511							comp6008_c0		2.22986	0.00299952	2.22986	0.00299952
										comp603584_c0		2.22986	0.00299952	2.22986	0.00299952
comp433873_c0		2.66457	0.0227543							comp613387_c0		2.22986	0.00299952	2.22986	0.00299952
comp433873_c0		-1.26463	0.808087							comp621899_c0		2.22986	0.00299952	2.22986	0.00299952
										comp624637_c0		2.22986	0.00299952	2.22986	0.00299952
comp43662_c0		2.66457	0.0227543							comp625367_c0		2.22986	0.00299952	2.22986	0.00299952
comp43662_c0		1.43092	0.875666							comp6525_c0		2.22986	0.00299952	2.22986	0.00299952
										comp665256_c0		2.22986	0.00299952	2.22986	0.00299952
comp46761_c0		2.66457	0.0227543							comp666452_c0		2.22986	0.00299952	2.22986	0.00299952
comp46761_c0		-1.90023	0.727511							comp67180_c1		2.22986	0.00299952	2.22986	0.00299952
										comp674952_c0		2.22986	0.00299952	2.22986	0.00299952
comp557974_c0		2.66457	0.0227543							comp678590_c0		2.22986	0.00299952	2.22986	0.00299952
comp557974_c0		-1.45655	0.727511							comp683050_c0		2.22986	0.00299952	2.22986	0.00299952
										comp686526_c0		2.22986	0.00299952	2.22986	0.00299952
comp685013_c0		2.66457	0.0227543							comp723113_c0		2.22986	0.00299952	2.22986	0.00299952
comp685013_c0		-1.90023	0.727511							comp7524_c0		2.22986	0.00299952	2.22986	0.00299952
										comp764672_c0		2.22986	0.00299952	2.22986	0.00299952
comp721424_c0		2.66457	0.0227543							comp801659_c0		2.22986	0.00299952	2.22986	0.00299952
comp721424_c0		-1.9065	0.727511							comp81002_c0		2.22986	0.00299952	2.22986	0.00299952
										comp828770_c0		2.22986	0.00299952	2.22986	0.00299952
comp780441_c0		2.66457	0.0227543							comp844918_c0		2.22986	0.00299952	2.22986	0.00299952
comp780441_c0		-1.9065	0.727511							comp873932_c0		2.22986	0.00299952	2.22986	0.00299952
										comp891422_c0		2.22986	0.00299952	2.22986	0.00299952
comp1057119_c0		2.54881	0.00813526							comp892923_c0		2.22986	0.00299952	2.22986	0.00299952
comp1057119_c0		-1.32412	0.727511							comp8943_c0		2.22986	0.00299952	2.22986	0.00299952
										comp895362_c0		2.22986	0.00299952	2.22986	0.00299952
comp1077003_c0		2.54881	0.00813526							comp907538_c0		2.22986	0.00299952	2.22986	0.00299952
comp1077003_c0		-1.36871	0.727511							comp922377_c0		2.22986	0.00299952	2.22986	0.00299952
										comp922714_c0		2.22986	0.00299952	2.22986	0.00299952
comp1139979_c0		2.54881	0.00813526							comp928629_c0		2.22986	0.00299952	2.22986	0.00299952
comp1139979_c0		-1.77408	0.727511							comp958850_c0		2.22986	0.00299952	2.22986	0.00299952
										comp995099_c0		2.22986	0.00299952	2.22986	0.00299952
comp52408_c0		2.54881	0.00813526							comp64278_c0		2.08237	0.0488349	2.08237	0.0488349
comp52408_c0		-1.36871	0.727511
comp666566_c0		2.54881	0.00813526
comp666566_c0		-1.77408	0.727511
comp884883_c0		2.54881	0.00813526
comp884883_c0		-0.932689	0.0274429
comp886970_c0		2.54881	0.00813526
comp886970_c0		-1.50053	0.727511
comp57824_c0		2.42904	0.0125785
comp57824_c0		-1.41699	0.061634
comp1078418_c0		2.39699	0.048742
comp1078418_c0		-2.40627	0.061634
comp1400721_c0		2.39699	0.048742
comp1400721_c0		-2.40627	0.061634
comp1694642_c0		2.39699	0.048742
comp1694642_c0		-2.40627	0.061634
comp2004_c0		2.39699	0.048742
comp2004_c0		-1.29134	0.727511
comp2047058_c0		2.39699	0.048742
comp2047058_c0		-2.40627	0.061634
comp2894_c0		2.39699	0.048742
comp2894_c0		-2.40627	0.061634
comp32952_c0		2.39699	0.048742
comp32952_c0		-2.40627	0.061634
comp39826_c0		2.39699	0.048742
comp39826_c0		-1.29134	0.727511
comp39924_c0		2.39699	0.048742
comp39924_c0		-1.56488	0.727511
comp40291_c0		2.39699	0.048742
comp40291_c0		-2.40627	0.061634
comp40361_c0		2.39699	0.048742
comp40361_c0		-2.40627	0.061634
comp42334_c0		2.39699	0.048742
comp42334_c0		-1.15951	0.768072
comp44811_c0		2.39699	0.048742
comp44811_c0		-2.40627	0.061634
comp51586_c0		2.39699	0.048742
comp51586_c0		-1.11493	0.805719
comp797956_c0		2.39699	0.048742
comp797956_c0		-1.56488	0.727511
comp814615_c0		2.39699	0.048742
comp814615_c0		-1.56488	0.727511
comp886375_c0		2.39699	0.048742
comp886375_c0		-1.56488	0.727511
comp894379_c0		2.39699	0.048742
comp894379_c0		-2.40627	0.061634
comp993522_c0		2.39699	0.048742
comp993522_c0		-1.29134	0.727511
comp1069242_c0		2.20394	0.00813526
comp1069242_c0		-1.38847	0.727511
comp1095420_c0		2.20394	0.00813526
comp1095420_c0		-1.38847	0.727511
comp1097844_c0		2.20394	0.00813526
comp1097844_c0		-1.38847	0.727511
comp1112191_c0		2.20394	0.00813526
comp1112191_c0		-1.11493	0.727511
comp1141262_c0		2.20394	0.00813526
comp1141262_c0		-1.38847	0.727511
comp1165703_c0		2.20394	0.00813526
comp1165703_c0		-1.38847	0.727511
comp1178450_c0		2.20394	0.00813526
comp1178450_c0		-1.38847	0.727511
comp12026_c0		2.20394	0.00813526
comp12026_c0		-1.11493	0.727511
comp1266_c0		2.20394	0.00813526
comp1266_c0		-1.38847	0.727511
comp1327841_c0		2.20394	0.00813526
comp1327841_c0		-1.38847	0.727511
comp1399686_c0		2.20394	0.00813526
comp1399686_c0		-1.11493	0.727511
comp1973266_c0		2.20394	0.00813526
comp1973266_c0		-1.38847	0.727511
comp253844_c0		2.20394	0.00813526
comp253844_c0		-1.38847	0.727511
comp492505_c0		2.20394	0.00813526
comp492505_c0		-1.38847	0.727511
comp493476_c0		2.20394	0.00813526
comp493476_c0		-1.38847	0.727511
comp5121_c0		2.20394	0.00813526
comp5121_c0		-0.938515	0.879307
comp514138_c0		2.20394	0.00813526
comp514138_c0		-1.11493	0.727511
comp539234_c0		2.20394	0.00813526
comp539234_c0		-1.11493	0.727511
comp599098_c0		2.20394	0.00813526
comp599098_c0		-1.11493	0.727511
comp665450_c0		2.20394	0.00813526
comp665450_c0		-1.11493	0.727511
comp684308_c0		2.20394	0.00813526
comp684308_c0		-1.11493	0.727511
comp701864_c0		2.20394	0.00813526
comp701864_c0		-1.11493	0.727511
comp701917_c0		2.20394	0.00813526
comp701917_c0		-0.983102	0.846516
comp828419_c0		2.20394	0.00813526
comp828419_c0		-1.38847	0.727511
comp856992_c0		2.20394	0.00813526
comp856992_c0		-1.11493	0.727511
comp881862_c0		2.20394	0.00813526
comp881862_c0		-1.11493	0.727511
comp906970_c0		2.20394	0.00813526
comp906970_c0		-1.38847	0.727511
comp943303_c0		2.20394	0.00813526
comp943303_c0		-1.38847	0.727511
comp1178252_c0		-2.20394	0.00813526
comp1178252_c0		1.11493	0.727511
comp1219309_c0		-2.20394	0.00813526
comp1219309_c0		1.68277	0.00299952
comp39774_c0		-2.20394	0.00813526
comp39774_c0		2.31837	0.468931
comp455786_c0		-2.20394	0.00813526
comp455786_c0		1.24675	0.727511
comp46236_c0		-2.20394	0.00813526
comp46236_c0		2.08814	0.289326
comp47133_c0		-2.20394	0.00813526
comp47133_c0		3.00113	0.42715
comp51050_c0		-2.20394	0.00813526
comp51050_c0		1.69649	0.727511
comp589_c0		-2.20394	0.00813526
comp589_c0		1.11493	0.727511
comp778869_c0		-2.20394	0.00813526
comp778869_c0		1.68277	0.00299952
comp8255_c0		-2.20394	0.00813526
comp8255_c0		2.73245	0.269979
comp833244_c0		-2.20394	0.00813526
comp833244_c0		1.11493	0.727511
comp8511_c0		-2.20394	0.00813526
comp8511_c0		1.82903	0.727511
comp885577_c0		-2.20394	0.00813526
comp885577_c0		2.13273	0.322028
comp912197_c0		-2.20394	0.00813526
comp912197_c0		1.35718	0.727511
comp1063012_c0		-2.39699	0.048742
comp1063012_c0		1.11493	0.727511
comp1114995_c0		-2.39699	0.048742
comp1114995_c0		1.11493	0.727511
comp18298_c0		-2.39699	0.048742
comp18298_c0		2.16256	0.727511
comp36355_c0		-2.39699	0.048742
comp36355_c0		2.40627	0.061634
comp37915_c0		-2.39699	0.048742
comp37915_c0		1.29134	0.727511
comp47648_c0		-2.39699	0.048742
comp47648_c0		2.31837	0.468931
comp940040_c0		-2.39699	0.048742
comp940040_c0		1.11493	0.727511
comp328062_c0		-2.54881	0.00813526
comp328062_c0		1.29134	0.727511
comp33984_c0		-2.54881	0.00813526
comp33984_c0		1.95631	0.163233
comp347142_c0		-2.54881	0.00813526
comp347142_c0		1.29134	0.727511
comp35221_c0		-2.54881	0.00813526
comp35221_c0		1.39029	0.727511
comp35437_c0		-2.54881	0.00813526
comp35437_c0		1.11493	0.727511
comp46331_c0		-2.54881	0.00813526
comp46331_c0		1.95631	0.163233
comp52398_c0		-2.54881	0.00813526
comp52398_c0		2.34513	0.489282
comp693230_c0		-2.54881	0.00813526
comp693230_c0		1.11493	0.727511
comp695387_c0		-2.54881	0.00813526
comp695387_c0		2.13273	0.322028
comp762385_c0		-2.54881	0.00813526
comp762385_c0		1.95631	0.163233
comp886706_c0		-2.54881	0.00813526
comp886706_c0		1.24675	0.727511
comp14590_c0		-2.66457	0.0227543
comp14590_c0		1.8862	0.727511
comp322560_c0		-2.66457	0.0227543
comp322560_c0		1.29134	0.727511
comp416864_c0		-2.66457	0.0227543
comp416864_c0		2.9747	0.0870083
comp430460_c0		-2.66457	0.0227543
comp430460_c0		1.11493	0.727511
comp553553_c0		-2.66457	0.0227543
comp553553_c0		2.23168	0.402418
comp587391_c0		-2.66457	0.0227543
comp587391_c0		1.68277	0.00299952
comp669772_c0		-2.66457	0.0227543
comp669772_c0		1.24675	0.727511
comp721419_c0		-2.66457	0.0227543
comp721419_c0		1.47699	0.727511
comp724873_c0		-2.66457	0.0227543
comp724873_c0		3.41583	0.163233
comp745089_c0		-2.66457	0.0227543
comp745089_c0		1.35718	0.727511
comp45655_c0		-2.78034	0.00813526
comp45655_c0		2.40627	0.061634
comp70499_c2		-2.78034	0.00813526
comp70499_c2		2.06471	0.727511
comp33666_c0		-2.87484	0.0150472
comp33666_c0		2.7505	0.0997507
comp61144_c0		-2.87484	0.0150472
comp61144_c0		3.85752	0.18489
comp69899_c0		-2.87484	0.0150472
comp69899_c0		1.11493	0.727511
comp34448_c0		-2.95513	0.0415794
comp34448_c0		2.50522	0.135418
comp42415_c0		-2.95513	0.0415794
comp42415_c0		3.57412	0.163233
comp47400_c0		-2.95513	0.0415794
comp47400_c0		1.29134	0.727511
comp69118_c1		-2.95513	0.0415794
comp69118_c1		1.24675	0.727511
comp7678_c0		-2.95513	0.0415794
comp7678_c0		2.19856	0.375602
comp2182_c0		-2.96934	0.00813526
comp2182_c0		2.88121
comp278359_c0		-2.96934	0.00813526
comp278359_c0		1.24675	0.727511
comp28415_c0		-3.11976	0.0270424
comp28415_c0		1.11493	0.727511
comp38054_c0		-3.18201	0.00813526
comp38054_c0		2.21723	0.727511
comp50737_c0		-3.18242	0.0456545
comp50737_c0		-1.68277	0.00299952
comp47860_c0		-3.24654	0.0171423
comp47860_c0		1.29134	0.727511
comp7309_c0		-3.24654	0.0171423
comp7309_c0		2.50522	0.135418
comp553275_c0		-3.27679	0.0229594
comp553275_c0		1.39029	0.727511
comp35213_c0		-3.31667	0.00813526
comp35213_c0		1.11493	0.727511
comp40564_c0		-3.3748	0.0126633
comp40564_c0		4.99742	0.212175
comp71148_c3		-3.42786	0.0240213
comp71148_c3		2.34304	0.727511
comp50359_c0		-3.44873	0.00814002
comp50359_c0		1.93884	0.727511
comp619415_c0		-3.45153	0.00813526
comp619415_c0		1.50375	0.727511
comp60835_c0		-3.55791	0.0344954
comp60835_c0		3.45391	0.416318
comp48501_c0		-3.5898	0.0469185
comp48501_c0		2.48167	0.581541
comp34540_c0		-3.68673	0.0222731
comp34540_c0		3.13296	0.313693
comp344855_c0		-3.75268	0.00813526
comp344855_c0		3.40831	0.727511
comp36494_c0		-3.82595	0.00813526
comp36494_c0		2.69212	0.727511
comp25390_c0		-3.90985	0.00813526
comp25390_c0		1.64028	0.727511
comp543145_c0		-4.0624	0.0151584
comp543145_c0		1.97442	0.727511
comp54536_c0		-4.11421	0.030696
comp54536_c0		1.50375	0.727511
comp80708_c0		-4.20385	0.0327139
comp80708_c0		5.02713	0.466038
comp48794_c0		-4.3356	0.00813526
comp48794_c0		2.80307	0.727511
comp62943_c0		-4.3803	0.0162089
comp62943_c0		5.99005	0.35907
comp107406_c0		-4.63975	0.0133642
comp107406_c0		2.53827	0.727511
comp48788_c0		-4.87201	0.00813526
comp48788_c0		1.35718	0.727511
comp67227_c1		-6.49435	0.00813526
comp67227_c1		2.93262	0.727511
comp71142_c1		-8.0857	0.0204907
comp71142_c1		3.76405	0.727511
comp32802_c0		-9.34218	0.0292893
comp32802_c0		6.06312	0.727511
comp43000_c0		6.59116	0.00888009
comp43000_c0		-7.05575	0.0082899
comp315151_c0		5.07807	0.0106599
comp315151_c0		-5.44008	0.00995914
comp30485_c0		4.69955	0.0227543
comp30485_c0		-5.03693	0.0263018
comp52647_c0		4.32189	0.0282259
comp52647_c0		-4.61708	0.0318566
comp32188_c0		4.03591	0.0143415
comp32188_c0		-4.29929	0.0138588
comp377132_c0		4.03031	0.0250283
comp377132_c0		-4.29988	0.0361235
comp32291_c0		3.92867	0.0227381
comp32291_c0		-4.19977	0.0216958
comp71437_c0		3.88243	0.0376184
comp71437_c0		-4.12898	0.0426954
comp41937_c0		3.76896	0.0350141
comp41937_c0		-4.0011	0.0374091
comp8188_c0		3.75268	0.00813526
comp8188_c0		-3.99733	0.00299952
comp492462_c0		3.70644	0.00813526
comp492462_c0		-3.94847	0.00342012
comp23182_c0		3.65664	0.00881124
comp23182_c0		-3.8739	0.00743328
comp300344_c0		3.45243	0.00813526
comp300344_c0		-3.65805	0.00299952
comp35124_c0		3.45243	0.00813526
comp35124_c0		-3.65805	0.00299952
comp51957_c0		3.34326	0.014082
comp51957_c0		-3.52552	0.0163366
comp926686_c0		3.10172	0.0226203
comp926686_c0		-3.27211	0.0159163
comp117740_c0		2.93437	0.0324886
comp117740_c0		-3.06779	0.0369341
comp38842_c0		2.87484	0.0150472
comp38842_c0		-2.99938	0.0317954
comp45135_c0		2.87484	0.0150472
comp45135_c0		-3.00338	0.0138037
comp49595_c0		2.87484	0.0150472
comp49595_c0		-2.99938	0.0317954
comp1370437_c0		2.66457	0.0227543
comp1370437_c0		-2.74161	0.0392006
comp1404025_c0		2.66457	0.0227543
comp1404025_c0		-2.74161	0.0392006
comp14266_c0		2.66457	0.0227543
comp14266_c0		-2.74789	0.0158089
comp16330_c0		2.66457	0.0227543
comp16330_c0		-2.74161	0.0392006
comp49720_c0		2.66457	0.0227543
comp49720_c0		-2.74161	0.0392006
comp50864_c0		2.66457	0.0227543
comp50864_c0		-2.74789	0.0158089
comp801027_c0		2.66457	0.0227543
comp801027_c0		-2.74161	0.0392006
comp929852_c0		2.66457	0.0227543
comp929852_c0		-2.74161	0.0392006
comp1095909_c0		2.54881	0.00813526
comp1095909_c0		-2.61546	0.00299952
comp11228_c0		2.54881	0.00813526
comp11228_c0		-2.61546	0.00299952
comp36216_c0		2.54881	0.00813526
comp36216_c0		-2.61546	0.00299952
comp6011_c0		2.54881	0.00813526
comp6011_c0		-2.61546	0.00299952
comp758645_c0		2.54881	0.00813526
comp758645_c0		-2.61546	0.00299952
comp792978_c0		2.54881	0.00813526
comp792978_c0		-2.61546	0.00299952
comp883386_c0		2.54881	0.00813526
comp883386_c0		-2.61546	0.00299952
comp898729_c0		2.54881	0.00813526
comp898729_c0		-2.61546	0.00299952
comp920128_c0		2.54881	0.00813526
comp920128_c0		-2.61546	0.00299952
comp1098207_c0		2.20394	0.00813526
comp1098207_c0		-2.22986	0.00299952
comp1098271_c0		2.20394	0.00813526
comp1098271_c0		-2.22986	0.00299952
comp1115830_c0		2.20394	0.00813526
comp1115830_c0		-2.22986	0.00299952
comp1121501_c0		2.20394	0.00813526
comp1121501_c0		-2.22986	0.00299952
comp1159617_c0		2.20394	0.00813526
comp1159617_c0		-2.22986	0.00299952
comp1339333_c0		2.20394	0.00813526
comp1339333_c0		-2.22986	0.00299952
comp1366183_c0		2.20394	0.00813526
comp1366183_c0		-2.22986	0.00299952
comp1393494_c0		2.20394	0.00813526
comp1393494_c0		-2.22986	0.00299952
comp1396521_c0		2.20394	0.00813526
comp1396521_c0		-2.22986	0.00299952
comp1415223_c0		2.20394	0.00813526
comp1415223_c0		-2.22986	0.00299952
comp1430174_c0		2.20394	0.00813526
comp1430174_c0		-2.22986	0.00299952
comp15227_c0		2.20394	0.00813526
comp15227_c0		-2.22986	0.00299952
comp16496_c0		2.20394	0.00813526
comp16496_c0		-2.22986	0.00299952
comp1696_c0		2.20394	0.00813526
comp1696_c0		-2.22986	0.00299952
comp1724166_c0		2.20394	0.00813526
comp1724166_c0		-2.22986	0.00299952
comp1750648_c0		2.20394	0.00813526
comp1750648_c0		-2.22986	0.00299952
comp1757527_c0		2.20394	0.00813526
comp1757527_c0		-2.22986	0.00299952
comp1816686_c0		2.20394	0.00813526
comp1816686_c0		-2.22986	0.00299952
comp22807_c0		2.20394	0.00813526
comp22807_c0		-2.22986	0.00299952
comp32683_c0		2.20394	0.00813526
comp32683_c0		-2.22986	0.00299952
comp34678_c0		2.20394	0.00813526
comp34678_c0		-2.22986	0.00299952
comp35132_c0		2.20394	0.00813526
comp35132_c0		-2.22986	0.00299952
comp36930_c0		2.20394	0.00813526
comp36930_c0		-2.22986	0.00299952
comp39904_c0		2.20394	0.00813526
comp39904_c0		-2.22986	0.00299952
comp400681_c0		2.20394	0.00813526
comp400681_c0		-2.22986	0.00299952
comp534194_c0		2.20394	0.00813526
comp534194_c0		-2.22986	0.00299952
comp546642_c0		2.20394	0.00813526
comp546642_c0		-2.22986	0.00299952
comp548987_c0		2.20394	0.00813526
comp548987_c0		-2.22986	0.00299952
comp597852_c0		2.20394	0.00813526
comp597852_c0		-2.22986	0.00299952
comp768651_c0		2.20394	0.00813526
comp768651_c0		-2.22986	0.00299952
comp779148_c0		2.20394	0.00813526
comp779148_c0		-2.22986	0.00299952
comp886248_c0		2.20394	0.00813526
comp886248_c0		-2.22986	0.00299952
comp895869_c0		2.20394	0.00813526
comp895869_c0		-2.22986	0.00299952
comp35052_c0		-2.20394	0.00813526
comp35052_c0		2.63705	0.0369341
comp38745_c0		-2.20394	0.00813526
comp38745_c0		2.36168	0.0369341
comp926642_c0		-2.39699	0.048742
comp926642_c0		2.22986	0.00299952
comp451247_c0		-2.78034	0.00813526
comp451247_c0		2.36168	0.0369341
comp12928_c0		-2.87484	0.0150472
comp12928_c0		2.36168	0.0369341
comp59773_c0		-2.95513	0.0415794
comp59773_c0		3.17063	0.00469482
comp74011_c0		-2.95513	0.0415794
comp74011_c0		3.76787	0.00939447
comp45034_c0		-4.45455	0.0221909
comp45034_c0		4.08572	0.00299952
comp27526_c0		-2.91418	0.677683
comp27526_c0		8.18653	0.0182795
comp44537_c0		-1.08136	0.677683
comp44537_c0		7.07771	0.0369341
comp20327_c0		-1.08136	0.677683
comp20327_c0		6.78821	0.00918314
comp61576_c0		-4.85798	0.556401
comp61576_c0		6.59614	0.00299952
comp60799_c0		-2.29544	0.677683
comp60799_c0		6.37071	0.0205025
comp49103_c1		-2.81473	0.677683
comp49103_c1		6.30042	0.00299952
comp65530_c0		-1.98865	0.677683
comp65530_c0		6.25562	0.00299952
comp57308_c0		-2.69216	0.677683
comp57308_c0		5.96927	0.0225585
comp56055_c0		-4.08821	0.164232
comp56055_c0		5.96424	0.0300748
comp57373_c0		-2.88102	0.677683
comp57373_c0		5.64945	0.0396799
comp77067_c0		-2.41925	0.677683
comp77067_c0		5.54744	0.0131521
comp55554_c0		-1.56496	0.677683
comp55554_c0		5.18849	0.0159551
comp53816_c0		-1.8301	0.677683
comp53816_c0		5.15754	0.0393515
comp59749_c0		-3.75423	0.330352
comp59749_c0		4.87431	0.0314193
comp41799_c0		-4.00999	0.153463
comp41799_c0		4.78701	0.0215254
comp60649_c0		-5.5552	0.677683
comp60649_c0		4.3783	0.00416406
comp52841_c0		-1.95062	0.194709
comp52841_c0		4.37773	0.0369341
comp50081_c0		-1.08136	0.677683
comp50081_c0		4.35253	0.00365739
comp41936_c0		-1.65607	0.00813526
comp41936_c0		4.20294	0.0167228
comp11043_c0		-1.72052	0.0226203
comp11043_c0		4.20168	0.00299952
comp41597_c0		-1.27441	0.677683
comp41597_c0		4.20001	0.00299952
comp45034_c0		-4.45455	0.0221909
comp45034_c0		4.08572	0.00299952
comp24299_c0		-2.68755	0.227069
comp24299_c0		4.02843	0.00413975
comp63129_c0		-2.2182	0.426535
comp63129_c0		3.85004	0.0302305
comp366111_c0		-1.39017	0.677683
comp366111_c0		3.76787	0.00939447
comp74011_c0		-2.95513	0.0415794
comp74011_c0		3.76787	0.00939447
comp41102_c0		-2.10244	0.330352
comp41102_c0		3.71523	0.00299952
comp33369_c0		-3.41662	0.426761
comp33369_c0		3.70512	0.0261251
comp34410_c0		-1.27441	0.677683
comp34410_c0		3.70512	0.0261251
comp600043_c0		-1.39017	0.677683
comp600043_c0		3.70512	0.0261251
comp544677_c0		-1.27441	0.677683
comp544677_c0		3.5827	0.0345743
comp28337_c0		-2.16689	0.257407
comp28337_c0		3.53256	0.00299952
comp40805_c0		-2.71645	0.32805
comp40805_c0		3.53256	0.00299952
comp39439_c0		-2.68526	0.623384
comp39439_c0		3.46931	0.0367819
comp29673_c0		-1.61705	0.677683
comp29673_c0		3.46277	0.00446177
comp52955_c0		-1.39017	0.677683
comp52955_c0		3.3838	0.0231809
comp31596_c0		-1.71183	0.677683
comp31596_c0		3.33678	0.00329149
comp28647_c0		-1.56496	0.677683
comp28647_c0		3.31401	0.00635062
comp41517_c0		-1.65607	0.00813526
comp41517_c0		3.31401	0.00635062
comp488186_c0		-1.27441	0.677683
comp488186_c0		3.31401	0.00635062
comp509041_c0		-1.27441	0.677683
comp509041_c0		3.31401	0.00635062
comp14045_c0		-1.08136	0.677683
comp14045_c0		3.2578	0.00299952
comp25075_c0		-1.08136	0.677683
comp25075_c0		3.2578	0.00299952
comp40876_c0		-1.12258	0.677683
comp40876_c0		3.2578	0.00299952
comp44333_c0		-3.74014	0.677683
comp44333_c0		3.2496	0.0234381
comp41052_c0		-3.95199	0.0758876
comp41052_c0		3.20024	0.0421912
comp219201_c0		-1.08136	0.677683
comp219201_c0		3.17063	0.00469482
comp27079_c0		-3.01411	0.200727
comp27079_c0		3.17063	0.00469482
comp59773_c0		-2.95513	0.0415794
comp59773_c0		3.17063	0.00469482
comp8562_c0		-2.98959	0.488552
comp8562_c0		3.17063	0.00469482
comp2327_c0		-1.12258	0.677683
comp2327_c0		3.14403	0.0227665
comp44866_c0		-2.60725	0.179116
comp44866_c0		3.14403	0.0227665
comp39808_c0		-1.73971	0.677683
comp39808_c0		3.05686	0.00322633
comp49393_c0		-1.90939	0.167066
comp49393_c0		3.05686	0.00322633
comp540182_c0		-1.65607	0.00813526
comp540182_c0		2.98073	0.00299952
comp7090_c0		-1.76716	0.677683
comp7090_c0		2.98073	0.00299952
comp810128_c0		-1.72052	0.0226203
comp810128_c0		2.98073	0.00299952
comp47876_c0		-1.65607	0.00813526
comp47876_c0		2.9434	0.0369341
comp33099_c0		-1.27441	0.677683
comp33099_c0		2.86728	0.0107111
comp41203_c0		-1.56496	0.677683
comp41203_c0		2.86728	0.0107111
comp49429_c0		-1.39017	0.677683
comp49429_c0		2.86728	0.0107111
comp55744_c0		-2.76883	0.668164
comp55744_c0		2.86728	0.0107111
comp620038_c0		-1.72052	0.0226203
comp620038_c0		2.86728	0.0107111
comp3799_c0		-1.90939	0.167066
comp3799_c0		2.86092	0.032704
comp597083_c0		-1.90939	0.167066
comp597083_c0		2.86092	0.032704
comp640744_c0		-1.27441	0.677683
comp640744_c0		2.86092	0.032704
comp1086286_c0		-1.90939	0.167066
comp1086286_c0		2.74747	0.00299952
comp2202_c0		-2.95598	0.176583
comp2202_c0		2.74747	0.00299952
comp40847_c0		-2.16689	0.257407
comp40847_c0		2.74747	0.00299952
comp417064_c0		-1.90823	0.677683
comp417064_c0		2.74747	0.00299952
comp47748_c0		-1.95062	0.194709
comp47748_c0		2.74747	0.00299952
comp71472_c10		-1.95062	0.194709
comp71472_c10		2.74747	0.00299952
comp802334_c0		-1.39017	0.677683
comp802334_c0		2.74747	0.00299952
comp53592_c0		-3.5289	0.677683
comp53592_c0		2.74214	0.0461745
comp17010_c0		-1.27441	0.677683
comp17010_c0		2.64852	0.00743328
comp17181_c0		-1.39017	0.677683
comp17181_c0		2.64852	0.00743328
comp18855_c0		-1.48467	0.677683
comp18855_c0		2.64852	0.00743328
comp2304_c0		-1.08136	0.677683
comp2304_c0		2.64852	0.00743328
comp36503_c0		-2.60725	0.179116
comp36503_c0		2.64852	0.00743328
comp42363_c0		-1.95062	0.194709
comp42363_c0		2.64852	0.00743328
comp32078_c0		-1.72052	0.0226203
comp32078_c0		2.63705	0.0369341
comp35052_c0		-2.20394	0.00813526
comp35052_c0		2.63705	0.0369341
comp40567_c0		-1.08136	0.677683
comp40567_c0		2.63705	0.0369341
comp687959_c0		-1.08136	0.677683
comp687959_c0		2.63705	0.0369341
comp708702_c0		-1.87634	0.677683
comp708702_c0		2.63705	0.0369341
comp734610_c0		-1.12258	0.677683
comp734610_c0		2.63705	0.0369341
comp7626_c0		-1.12258	0.677683
comp7626_c0		2.63705	0.0369341
comp185056_c0		-2.16689	0.257407
comp185056_c0		2.53809	0.00416139
comp22426_c0		-2.10244	0.330352
comp22426_c0		2.53809	0.00416139
comp35152_c0		-1.27441	0.677683
comp35152_c0		2.53809	0.00416139
comp3536_c0		-2.60725	0.179116
comp3536_c0		2.53809	0.00416139
comp3988_c0		-1.65607	0.00813526
comp3988_c0		2.53809	0.00416139
comp46637_c0		-2.72259	0.643644
comp46637_c0		2.53809	0.00416139
comp467379_c0		-1.65607	0.00813526
comp467379_c0		2.53809	0.00416139
comp510195_c0		-1.65607	0.00813526
comp510195_c0		2.53809	0.00416139
comp795024_c0		-2.10244	0.330352
comp795024_c0		2.53809	0.00416139
comp896084_c0		-1.72052	0.0226203
comp896084_c0		2.53809	0.00416139
comp914914_c0		-1.12258	0.677683
comp914914_c0		2.53809	0.00416139
comp1064465_c0		-1.08136	0.677683
comp1064465_c0		2.36168	0.0369341
comp1094980_c0		-1.65607	0.00813526
comp1094980_c0		2.36168	0.0369341
comp12928_c0		-2.87484	0.0150472
comp12928_c0		2.36168	0.0369341
comp1467667_c0		-1.72052	0.0226203
comp1467667_c0		2.36168	0.0369341
comp15656_c0		-2.46313	0.604411
comp15656_c0		2.36168	0.0369341
comp17158_c0		-1.72052	0.0226203
comp17158_c0		2.36168	0.0369341
comp31009_c0		-1.97385	0.107167
comp31009_c0		2.36168	0.0369341
comp37498_c0		-1.27441	0.677683
comp37498_c0		2.36168	0.0369341
comp38745_c0		-2.20394	0.00813526
comp38745_c0		2.36168	0.0369341
comp390509_c0		-2.2182	0.426535
comp390509_c0		2.36168	0.0369341
comp44011_c0		-1.08136	0.677683
comp44011_c0		2.36168	0.0369341
comp451247_c0		-2.78034	0.00813526
comp451247_c0		2.36168	0.0369341
comp49113_c0		-2.72259	0.643644
comp49113_c0		2.36168	0.0369341
comp502356_c0		-1.90939	0.167066
comp502356_c0		2.36168	0.0369341
comp51304_c0		2.36168	0.0369341
comp51304_c0		-1.08136	0.677683
comp539446_c0		-2.10244	0.330352
comp539446_c0		2.36168	0.0369341
comp55061_c0		-1.72052	0.0226203
comp55061_c0		2.36168	0.0369341
comp5717_c0		-1.97385	0.107167
comp5717_c0		2.36168	0.0369341
comp646469_c0		-1.27441	0.677683
comp646469_c0		2.36168	0.0369341
comp686882_c0		-1.72052	0.0226203
comp686882_c0		2.36168	0.0369341
comp764812_c0		-2.16689	0.257407
comp764812_c0		2.36168	0.0369341
comp829140_c0		-1.65607	0.00813526
comp829140_c0		2.36168	0.0369341
comp911865_c0		-1.65607	0.00813526
comp911865_c0		2.36168	0.0369341
comp1090004_c0		-1.08136	0.677683
comp1090004_c0		2.22986	0.00299952
comp1103223_c0		-1.08136	0.677683
comp1103223_c0		2.22986	0.00299952
comp1114638_c0		-1.12258	0.677683
comp1114638_c0		2.22986	0.00299952
comp1121139_c0		-2.37716	0.426041
comp1121139_c0		2.22986	0.00299952
comp1171807_c0		-1.65607	0.00813526
comp1171807_c0		2.22986	0.00299952
comp1277672_c0		-1.65607	0.00813526
comp1277672_c0		2.22986	0.00299952
comp1327475_c0		-1.08136	0.677683
comp1327475_c0		2.22986	0.00299952
comp1379733_c0		-1.08136	0.677683
comp1379733_c0		2.22986	0.00299952
comp1448086_c0		-1.90939	0.167066
comp1448086_c0		2.22986	0.00299952
comp15249_c0		-1.48467	0.677683
comp15249_c0		2.22986	0.00299952
comp17172_c0		-1.65607	0.00813526
comp17172_c0		2.22986	0.00299952
comp234340_c0		-1.8301	0.677683
comp234340_c0		2.22986	0.00299952
comp240928_c0		-1.90939	0.167066
comp240928_c0		2.22986	0.00299952
comp240965_c0		-1.08136	0.677683
comp240965_c0		2.22986	0.00299952
comp270343_c0		-1.65607	0.00813526
comp270343_c0		2.22986	0.00299952
comp2963_c0		-1.08136	0.677683
comp2963_c0		2.22986	0.00299952
comp3410_c0		-1.08136	0.677683
comp3410_c0		2.22986	0.00299952
comp36889_c0		-1.72052	0.0226203
comp36889_c0		2.22986	0.00299952
comp37356_c0		-1.08136	0.677683
comp37356_c0		2.22986	0.00299952
comp423298_c0		-2.64632	0.272063
comp423298_c0		2.22986	0.00299952
comp47554_c0		-1.65607	0.00813526
comp47554_c0		2.22986	0.00299952
comp47948_c0		-1.65607	0.00813526
comp47948_c0		2.22986	0.00299952
comp48046_c0		-1.65607	0.00813526
comp4984_c0		2.22986	0.00299952
comp5085_c0		-1.08136	0.677683
comp5085_c0		2.22986	0.00299952
comp52260_c0		-2.46313	0.604411
comp52260_c0		2.22986	0.00299952
comp5335_c0		-1.12258	0.677683
comp5335_c0		2.22986	0.00299952
comp56087_c0		-1.12258	0.677683
comp56087_c0		2.22986	0.00299952
comp571864_c0		-1.08136	0.677683
comp571864_c0		2.22986	0.00299952
comp583347_c0		-1.97385	0.107167
comp583347_c0		2.22986	0.00299952
comp675966_c0		-1.65607	0.00813526
comp675966_c0		2.22986	0.00299952
comp69129_c1		-1.95062	0.194709
comp69129_c1		2.22986	0.00299952
comp70239_c0		-1.56496	0.677683
comp70239_c0		2.22986	0.00299952
comp776742_c0		-1.08136	0.677683
comp776742_c0		2.22986	0.00299952
comp791929_c0		-1.56496	0.677683
comp791929_c0		2.22986	0.00299952
comp836255_c0		-1.90939	0.167066
comp836255_c0		2.22986	0.00299952
comp905697_c0		-1.97385	0.107167
comp905697_c0		2.22986	0.00299952
comp912719_c0		-1.72052	0.0226203
comp912719_c0		2.22986	0.00299952
comp926642_c0		-2.39699	0.048742
comp926642_c0		2.22986	0.00299952
comp931474_c0		-2.2182	0.426535
comp931474_c0		2.22986	0.00299952
